# Supplementary material for: DNA Methylation Signatures of Breastfeeding in Buccal Cells Collected in Mid-Childhood
Source: Nutrients. 2019 Nov 17;11(11):2804. doi: 10.3390/nu11112804 (PMC6893543; doi:10.3390/nu11112804)
Supplement: Supplementary file 1 [file nutrients-11-02804-s001.zip]

Archive with 6 entries (6 files):
- SupplementalFigures.pdf
- __MACOSX/._SupplementalFigures.pdf
- SupplementalTablesS1_7.docx
- __MACOSX/._SupplementalTablesS1_7.docx
- SupplementalTablesS8_19.xlsx
- __MACOSX/._SupplementalTablesS8_19.xlsx
