# Supplementary material for: DNA Methylation Signatures of Breastfeeding in Buccal Cells Collected in Mid-Childhood
Source: Nutrients. 2019 Nov 17;11(11):2804. doi: 10.3390/nu11112804 (PMC6893543; doi:10.3390/nu11112804)
Supplement: Supplementary file 1 [file nutrients-11-02804-s001.zip › SupplementalTablesS8_19.xlsx]

## Sheet: S8.
Supplemental Table S8. Association of breastfeeding "never"/"ever" with CpG sites in basic model (1) in total sample: top 100 and genomic annotation
cgID	chromosome	position	gene	gene region	cpg island name	relation to island	estimates	RobustSEs	pvalue	qvalue
cg12765886	chr17	1614953	TLCD2;MIR22HG;MIR22HG;MIR22HG;MIR22HG	TSS1500;Body;Body;Body;Body	chr17:1613226-1614110	S_Shore	-0.0118897	0.00224145	1.12987e-07	0.0890011
cg18866012	chr17	71773157	LINC00469	Body		OpenSea	-0.0212603	0.00434224	9.77256e-07	0.270802
cg11489779	chr12	103980939	STAB2	TSS200		OpenSea	0.0132961	0.00275099	1.3435e-06	0.270802
cg15038303	chr3	186386586	HRG	Body		OpenSea	-0.0151685	0.00315891	1.57241e-06	0.270802
cg22491379	chr2	120553625	PTPN4	5'UTR		OpenSea	-0.00472439	0.000987552	1.71892e-06	0.270802
cg06201173	chr2	9240855				OpenSea	0.0172009	0.00364376	2.35089e-06	0.277949
cg04309483	chr11	61083246	DDB1	Body		OpenSea	0.0155718	0.0033057	2.46999e-06	0.277949
cg07401928	chr19	38411857	SIPA1L3	5'UTR		OpenSea	0.0141565	0.00311423	5.47387e-06	0.538978
cg15173319	chr19	46094030	GPR4	3'UTR	chr19:46094334-46095111	N_Shore	0.0123423	0.00273702	6.50159e-06	0.569041
cg04656615	chr20	43711547				OpenSea	0.0107735	0.00246665	1.25591e-05	0.88457
cg11579116	chr19	6990919	EMR4P	TSS200		OpenSea	0.0168042	0.00385873	1.33159e-05	0.88457
cg01903654	chr5	139225955			chr5:139227605-139228279	N_Shore	0.0125231	0.00288273	1.3979e-05	0.88457
cg00095930	chr12	109569116				OpenSea	0.0135158	0.00312628	1.53724e-05	0.88457
cg16948781	chr15	44292563	FRMD5;FRMD5;FRMD5;FRMD5	Body;Body;5'UTR;5'UTR		OpenSea	0.0091968	0.00212971	1.57215e-05	0.88457
cg02758495	chr9	80312751				OpenSea	0.0105009	0.00245882	1.94867e-05	0.999995
cg27137258	chr16	2892782	TMPRSS8	TSS200	chr16:2892579-2892810	Island	-0.0322804	0.00760154	2.17076e-05	0.999995
cg04725827	chr3	152007672	MBNL1;MBNL1	5'UTR;5'UTR		OpenSea	-0.0250687	0.00593358	2.39061e-05	0.999995
cg00685038	chr9	133970508	AIF1L;AIF1L;AIF1L;AIF1L	TSS1500;TSS1500;TSS1500;TSS1500	chr9:133971670-133972578	N_Shore	0.00857403	0.00203056	2.41606e-05	0.999995
cg19304643	chr11	117303919	DSCAML1	Body		OpenSea	0.00635434	0.00150686	2.47655e-05	0.999995
cg01707795	chr14	69341738	ACTN1;ACTN1;ACTN1	Body;Body;Body	chr14:69341427-69341820	Island	-0.00734343	0.00176108	3.04812e-05	0.999995
cg14143795	chr16	21162155	DNAH3	Body		OpenSea	0.00210264	0.000511626	3.96137e-05	0.999995
cg17929450	chr15	57630551				OpenSea	0.0101069	0.0024601	3.98542e-05	0.999995
cg09117950	chr17	16053684	NCOR1;NCOR1;NCOR1	Body;Body;Body		OpenSea	-0.0141449	0.00344753	4.0799e-05	0.999995
cg04057339	chr22	43374400	PACSIN2	5'UTR		OpenSea	0.00967063	0.0023588	4.1348e-05	0.999995
cg19802547	chr2	103281097	SLC9A2	Body		OpenSea	0.0122398	0.00299693	4.42465e-05	0.999995
cg17487784	chr8	19369752	CSGALNACT1;CSGALNACT1;CSGALNACT1	5'UTR;Body;5'UTR		OpenSea	0.00893558	0.00219042	4.51535e-05	0.999995
cg19747945	chr6	42946146	PEX6	1stExon	chr6:42946310-42947127	N_Shore	0.00955602	0.00234978	4.76701e-05	0.999995
cg18955493	chr22	25199427			chr22:25201953-25202553	N_Shelf	-0.00856513	0.00211598	5.16953e-05	0.999995
cg14969125	chr22	32959103	SYN3;SYN3;SYN3	Body;Body;Body		OpenSea	0.00858687	0.00213195	5.63229e-05	0.999995
cg13919043	chr14	20906719			chr14:20903395-20903720	S_Shelf	-0.00476219	0.00118648	5.97751e-05	0.999995
cg05845970	chr14	75383576	RPS6KL1	Body		OpenSea	0.0144446	0.00360729	6.22093e-05	0.999995
cg20317382	chr10	46971844	SYT15;SYT15	TSS1500;TSS1500	chr10:46969991-46971557	S_Shore	-0.0226071	0.0056557	6.40925e-05	0.999995
cg03560512	chr20	42196685	SGK2;SGK2;SGK2	Body;Body;Body		OpenSea	-0.0102986	0.00257676	6.42214e-05	0.999995
cg06878499	chr1	239621510				OpenSea	0.00941598	0.00235803	6.52011e-05	0.999995
cg26097711	chr15	64749577			chr15:64752626-64752850	N_Shelf	-0.0188889	0.0047322	6.56374e-05	0.999995
cg19458787	chr5	173116776				OpenSea	0.0165702	0.00415213	6.58573e-05	0.999995
cg23350224	chr1	182113817				OpenSea	0.00190649	0.00047933	6.96679e-05	0.999995
cg18777747	chr20	37911470				OpenSea	0.00905018	0.00227936	7.17239e-05	0.999995
cg22163280	chr17	72423543			chr17:72426783-72428977	N_Shelf	0.0122064	0.00307932	7.37032e-05	0.999995
cg22151881	chr11	68082621	LRP5	Body	chr11:68080365-68080931	S_Shore	0.00921452	0.00232941	7.62991e-05	0.999995
cg03260518	chr15	90643783	IDH2;IDH2;IDH2	Body;5'UTR;5'UTR	chr15:90644998-90646164	N_Shore	0.0161416	0.00409759	8.17252e-05	0.999995
cg02734505	chr12	54763081	ZNF385A;ZNF385A;ZNF385A	3'UTR;3'UTR;3'UTR	chr12:54763057-54763288	Island	0.01204	0.00305745	8.21883e-05	0.999995
cg00119770	chr15	90625971				OpenSea	0.0107067	0.00272136	8.34387e-05	0.999995
cg01849721	chr2	223264309				OpenSea	0.0123588	0.00315816	9.10521e-05	0.999995
cg17053854	chr17	75463180	SEPT9;SEPT9;SEPT9;SEPT9;SEPT9;SEPT9	Body;5'UTR;Body;Body;Body;Body		OpenSea	0.0120018	0.00306943	9.22495e-05	0.999995
cg14165909	chr18	44203699	LOXHD1	Body		OpenSea	0.0109151	0.00279225	9.26503e-05	0.999995
cg14656575	chr1	1988767	PRKCZ	Body	chr1:1990779-1991171	N_Shelf	-0.00631855	0.00161692	9.31501e-05	0.999995
cg02060096	chr3	49978378	RBM6;RBM6	5'UTR;5'UTR	chr3:49977367-49978196	S_Shore	0.00223624	0.000572805	9.46119e-05	0.999995
cg18091762	chr2	232063847	ARMC9	5'UTR	chr2:232063173-232063616	S_Shore	0.00331331	0.000851363	9.95151e-05	0.999995
cg06790759	chr6	18221644	KDM1B	Body		OpenSea	0.00987335	0.00253957	0.000101153	0.999995
cg03610554	chr3	18155509	LOC339862	Body		OpenSea	0.012915	0.00332259	0.000101481	0.999995
cg13828131	chr8	18078688	NAT1;NAT1;NAT1;NAT1;NAT1;NAT1;NAT1;NAT1;NAT1;NAT1	Body;Body;Body;TSS1500;5'UTR;5'UTR;5'UTR;5'UTR;5'UTR;5'UTR		OpenSea	-0.0214246	0.00551546	0.000102554	0.999995
cg26772894	chr16	85122558	KIAA0513	3'UTR		OpenSea	0.0111905	0.00288733	0.00010631	0.999995
cg16704958	chr21	38630728	DSCR3	Body	chr21:38630052-38630507	S_Shore	0.00528912	0.00136478	0.000106427	0.999995
cg01779679	chr16	87857222				OpenSea	0.0118354	0.00306142	0.000110642	0.999995
cg11063729	chr6	10415653	TFAP2A;TFAP2A	Body;TSS200	chr6:10417384-10417842	N_Shore	0.00261254	0.000677559	0.000115346	0.999995
cg19905396	chr1	41265379	KCNQ4;KCNQ4	Body;Body	chr1:41267919-41268398	N_Shelf	0.00917284	0.00238007	0.000116195	0.999995
cg08350509	chr19	3028220	TLE2;TLE2;TLE2	Body;Body;Body	chr19:3028592-3029299	N_Shore	0.021263	0.00552684	0.000119463	0.999995
cg01701183	chr15	96666138				OpenSea	0.0187358	0.00487415	0.00012109	0.999995
cg25755575	chr1	217311531	ESRRG	TSS1500	chr1:217311467-217311773	Island	0.00330758	0.000861642	0.000123692	0.999995
cg24320534	chr4	124898864				OpenSea	-0.0127996	0.00334511	0.000130058	0.999995
cg14579430	chr1	19972300	NBL1;NBL1;MINOS1-NBL1;MINOS1-NBL1;NBL1;NBL1;NBL1;NBL1;NBL1;NBL1	5'UTR;1stExon;5'UTR;Body;5'UTR;Body;5'UTR;5'UTR;5'UTR;5'UTR	chr1:19970255-19971923	S_Shore	0.0159734	0.00417568	0.000130595	0.999995
cg16387046	chr12	55248207	MUCL1	TSS200		OpenSea	0.0191201	0.00500029	0.000131411	0.999995
cg06654076	chr1	43202523	CLDN19;CLDN19	Body;Body	chr1:43204115-43204323	N_Shore	0.00804742	0.00210497	0.000131808	0.999995
cg03548224	chr3	48615932	COL7A1	Body		OpenSea	0.0103264	0.00270129	0.000131975	0.999995
cg02837428	chr19	46146944	EML2;EML2;EML2	1stExon;5'UTR;Body	chr19:46144872-46145631	S_Shore	0.0107878	0.00282296	0.000132677	0.999995
cg08609318	chr1	164744436	LOC100505795;PBX1;PBX1;PBX1	TSS1500;Body;Body;Body		OpenSea	-0.0138349	0.00362523	0.000135479	0.999995
cg10211745	chr1	19972150	MINOS1-NBL1;MINOS1-NBL1;NBL1;NBL1;NBL1;NBL1;NBL1;NBL1;NBL1	5'UTR;Body;5'UTR;Body;5'UTR;5'UTR;5'UTR;5'UTR;TSS200	chr1:19970255-19971923	S_Shore	0.0119729	0.00313783	0.000135817	0.999995
cg17651247	chr16	1578024	TMEM204;IFT140	TSS1500;Body	chr16:1574515-1574986	S_Shelf	0.0126714	0.00333845	0.000147293	0.999995
cg20513239	chr17	993384	ABR;ABR;ABR	Body;Body;Body		OpenSea	0.013369	0.00352475	0.000148899	0.999995
cg03826366	chr19	46147148	EML2;EML2	TSS200;Body	chr19:46144872-46145631	S_Shore	0.0155518	0.00410972	0.000154237	0.999995
cg21366715	chr14	97093504				OpenSea	0.0188234	0.00497907	0.000156511	0.999995
cg02907618	chr12	109204979	SSH1;SSH1;SSH1	Body;Body;Body		OpenSea	0.0099069	0.0026211	0.000157039	0.999995
cg02339592	chr1	181955925				OpenSea	0.00912198	0.00241448	0.000158072	0.999995
cg02396891	chr7	93222734				OpenSea	0.00778193	0.00206226	0.000160978	0.999995
cg08634082	chr1	241801700	OPN3	Body	chr1:241802960-241803649	N_Shore	0.0117728	0.00312176	0.000162459	0.999995
cg17265470	chr7	135006595				OpenSea	0.0210176	0.0055734	0.00016256	0.999995
cg26130581	chr17	42449613	ITGA2B	3'UTR		OpenSea	0.0110428	0.00293274	0.000166304	0.999995
cg04887807	chr4	5021311	CYTL1	TSS200	chr4:5021003-5021329	Island	0.0071874	0.00191173	0.00017017	0.999995
cg20450689	chr18	77586147			chr18:77585913-77586856	Island	0.0125201	0.00333425	0.00017335	0.999995
cg16098001	chr9	5425397	PLGRKT	Body		OpenSea	-0.0194931	0.00519217	0.000173813	0.999995
cg06064254	chr18	9959400	VAPA;VAPA	3'UTR;3'UTR		OpenSea	-0.0116123	0.00309481	0.000175308	0.999995
cg16568681	chr11	33758505	CD59;CD59;CD59;CD59	TSS1500;TSS1500;TSS1500;TSS1500	chr11:33757476-33758122	S_Shore	0.00783552	0.00209105	0.000178838	0.999995
cg22883472	chr8	25868045	EBF2	Body		OpenSea	0.0111594	0.00298015	0.0001807	0.999995
cg15936123	chr8	142586092				OpenSea	0.00784419	0.00209491	0.000180828	0.999995
cg20025086	chr12	109569130				OpenSea	0.00981697	0.00262738	0.000186671	0.999995
cg08537783	chr1	10795394	CASZ1;CASZ1	5'UTR;5'UTR		OpenSea	0.0132676	0.00355906	0.000193131	0.999995
cg19631251	chr16	86098382				OpenSea	0.0170661	0.00458007	0.00019442	0.999995
cg14123900	chr9	92444737				OpenSea	0.0147833	0.00396863	0.000195291	0.999995
cg19500345	chr3	116162448	LSAMP	Body		OpenSea	0.0184541	0.00495497	0.000195817	0.999995
cg18713221	chr14	103803076	EIF5;EIF5;SNORA28	Body;Body;TSS1500	chr14:103799809-103801661	S_Shore	-0.00225434	0.000605358	0.000196103	0.999995
cg22827986	chr11	48284249	OR4X1	TSS1500		OpenSea	0.0250213	0.00671939	0.000196287	0.999995
cg13104335	chr3	188342353	LPP;LPP;LPP	Body;Body;Body		OpenSea	0.0134658	0.00361626	0.000196339	0.999995
cg01186321	chr4	93760188	GRID2;GRID2	Body;Body		OpenSea	0.0145403	0.00390638	0.00019751	0.999995
cg23067466	chr3	53117551				OpenSea	0.0142531	0.00383325	0.000200592	0.999995
cg09814231	chr5	149157216	PPARGC1B	Body		OpenSea	0.0087278	0.0023475	0.000200877	0.999995
cg25467634	chr10	49684658	ARHGAP22	Body	chr10:49687661-49687870	N_Shelf	0.0104895	0.002823	0.000202629	0.999995
cg19409254	chr13	36431974	MIR548F5;DCLK1	Body;Body		OpenSea	0.0111942	0.00301749	0.000207453	0.999995
cg02889884	chr5	151297558	GLRA1;GLRA1;GLRA1	5'UTR;Body;Body		OpenSea	0.0130197	0.00351562	0.000212735	0.999995
cg27370696	chr6	32146529	AGPAT1;RNF5;RNF5P1	TSS1500;Body;Body		OpenSea	0.00731717	0.00197619	0.000213347	0.999995

## Sheet: S9.
Supplemental Table S9. Association of breastfeeding duration (six categories) with CpG sites in basic model (1) in total sample: top 100 and genomic annotation
cgID	chromosome	position	gene	gene region	cpg island name	relation to island	estimate	SE	pvalue	qvalue
cg03828026	chr9	87054462				OpenSea	0.0045927	0.00104143	1.03375e-05	0.999964
cg06201173	chr2	9240855				OpenSea	0.00440162	0.0010228	1.68131e-05	0.999964
cg04725827	chr3	152007672	MBNL1;MBNL1	5'UTR;5'UTR		OpenSea	-0.00679592	0.00162574	2.91241e-05	0.999964
cg12479035	chr9	109782465	MIR548Q;LOC340512	Body;Body		OpenSea	0.00235537	0.000565697	3.13181e-05	0.999964
cg18021804	chr1	26689635	ZNF683;ZNF683;ZNF683;ZNF683;ZNF683;ZNF683	ExonBnd;ExonBnd;ExonBnd;Body;Body;Body	chr1:26686516-26687281	S_Shelf	0.00318407	0.000772592	3.76769e-05	0.999964
cg11489779	chr12	103980939	STAB2	TSS200		OpenSea	0.00299281	0.000734275	4.58417e-05	0.999964
cg03086707	chr5	140740607	PCDHGA4;PCDHGA2;PCDHGB2;PCDHGA1;PCDHGB1;PCDHGA3;PCDHGB2	Body;Body;1stExon;Body;Body;Body;1stExon	chr5:140741174-140741738	N_Shore	-0.00728453	0.00178931	4.67863e-05	0.999964
cg17540545	chr19	35630355	FXYD1;FXYD1	5'UTR;TSS200	chr19:35632356-35632572	N_Shelf	0.00663936	0.00163174	4.724e-05	0.999964
cg13919043	chr14	20906719			chr14:20903395-20903720	S_Shelf	-0.0012845	0.000321668	6.5177e-05	0.999964
cg16818740	chr20	4803300	RASSF2	5'UTR	chr20:4803013-4804146	Island	0.001149	0.000287797	6.54101e-05	0.999964
cg02871680	chr17	47307956	PHOSPHO1;PHOSPHO1;PHOSPHO1;PHOSPHO1	5'UTR;5'UTR;1stExon;1stExon	chr17:47307740-47308276	Island	0.000269473	6.75648e-05	6.653e-05	0.999964
cg04293770	chr5	148330536				OpenSea	-0.00271952	0.000683851	6.98552e-05	0.999964
cg23546106	chr2	216764063				OpenSea	0.00222536	0.000561224	7.33401e-05	0.999964
cg02301128	chr7	127792165				OpenSea	0.00756809	0.0019092	7.36992e-05	0.999964
cg22491379	chr2	120553625	PTPN4	5'UTR		OpenSea	-0.0010389	0.000262315	7.4788e-05	0.999964
cg20152424	chr11	576455	PHRF1;LOC143666	TSS200;TSS1500	chr11:575464-577093	Island	0.000809513	0.000204633	7.62359e-05	0.999964
cg07596568	chr1	20693828			chr1:20692582-20693534	S_Shore	0.000577753	0.000146345	7.88405e-05	0.999964
cg13846098	chr9	139720972	RABL6;RABL6;RABL6	Body;Body;Body		OpenSea	-0.000213413	5.4092e-05	7.96786e-05	0.999964
cg21377489	chr10	102985196			chr10:102984182-102990063	Island	0.000937809	0.000238322	8.318e-05	0.999964
cg09086037	chr5	14488255	TRIO	Body	chr5:14487930-14488536	Island	0.000476625	0.000121184	8.38694e-05	0.999964
cg16330893	chr8	118662804				OpenSea	0.00109618	0.000278737	8.40029e-05	0.999964
cg06340161	chr16	46962962	GPT2;GPT2	3'UTR;3'UTR		OpenSea	0.00184378	0.000468944	8.43227e-05	0.999964
cg25755575	chr1	217311531	ESRRG	TSS1500	chr1:217311467-217311773	Island	0.000918725	0.000234027	8.64699e-05	0.999964
cg07889765	chr10	96123159	NOC3L	TSS1500	chr10:96122540-96122904	S_Shore	-0.00907656	0.00231465	8.80507e-05	0.999964
cg07338058	chr8	110657182	GOLSYN;GOLSYN;GOLSYN;GOLSYN;GOLSYN;GOLSYN;GOLSYN;GOLSYN;GOLSYN;GOLSYN;GOLSYN;GOLSYN;GOLSYN;GOLSYN	TSS200;TSS200;5'UTR;5'UTR;5'UTR;TSS200;5'UTR;5'UTR;5'UTR;5'UTR;5'UTR;5'UTR;5'UTR;5'UTR	chr8:110656795-110657291	Island	-0.000179219	4.5755e-05	8.96847e-05	0.999964
cg06617834	chr4	54942790				OpenSea	0.00200743	0.00051308	9.13442e-05	0.999964
cg11287055	chr21	38630234	DSCR3	Body	chr21:38630052-38630507	Island	0.00770122	0.00197385	9.55503e-05	0.999964
cg15173319	chr19	46094030	GPR4	3'UTR	chr19:46094334-46095111	N_Shore	0.00275249	0.000706443	9.76854e-05	0.999964
cg03619568	chr5	77139388			chr5:77140542-77140914	N_Shore	-0.00145808	0.000374404	9.84425e-05	0.999964
cg12911122	chr6	41516486	FOXP4;FOXP4;FOXP4	5'UTR;5'UTR;5'UTR	chr6:41513652-41516189	S_Shore	0.00338766	0.000872766	0.000103804	0.999964
cg10981764	chr7	1571912	MAFK	5'UTR	chr7:1570406-1571136	S_Shore	0.000707391	0.000182266	0.000103989	0.999964
cg10170707	chr18	52405283				OpenSea	-0.00260769	0.000672405	0.000105252	0.999964
cg14314492	chr9	16311127				OpenSea	0.00578118	0.00149188	0.000106588	0.999964
cg04528477	chr2	176932458			chr2:176931575-176932663	Island	0.00212911	0.000551356	0.00011265	0.999964
cg11309874	chr7	150925337	ABCF2;ABCF2	TSS1500;TSS1500	chr7:150923880-150924536	S_Shore	-0.00243459	0.000633037	0.00012012	0.999964
cg22803560	chr4	18321009				OpenSea	0.00653614	0.00170057	0.000121293	0.999964
cg11346377	chr12	122668973	LRRC43;LRRC43	5'UTR;Body	chr12:122667648-122668038	S_Shore	0.00273202	0.000710924	0.000121586	0.999964
cg13048466	chr1	22591361				OpenSea	-0.003185	0.000830636	0.000125862	0.999964
cg12139085	chr5	174134497				OpenSea	-0.00592747	0.0015498	0.000130941	0.999964
cg02734505	chr12	54763081	ZNF385A;ZNF385A;ZNF385A	3'UTR;3'UTR;3'UTR	chr12:54763057-54763288	Island	0.00272789	0.000713303	0.00013114	0.999964
cg18937633	chr8	103050661	NCALD;NCALD;NCALD;NCALD;NCALD;NCALD;NCALD	5'UTR;5'UTR;5'UTR;5'UTR;5'UTR;5'UTR;5'UTR		OpenSea	0.0118742	0.00312124	0.000142188	0.999964
cg09326409	chr16	31342453	ITGAM;ITGAM	Body;Body	chr16:31342452-31343140	Island	-0.00263571	0.000693169	0.000143298	0.999964
cg04003615	chr5	179486382	RNF130	Body		OpenSea	0.00190938	0.000503509	0.000149349	0.999964
cg06085476	chr4	56413854	CLOCK	TSS1500	chr4:56411993-56413357	S_Shore	0.00307468	0.000810998	0.000149904	0.999964
cg08698806	chr1	205012335	CNTN2	TSS200		OpenSea	-0.000117478	3.09981e-05	0.00015075	0.999964
cg18717167	chr17	80266962				OpenSea	0.0046684	0.00123185	0.000150797	0.999964
cg27164845	chr9	124779555	TTLL11;TTLL11	Body;Body		OpenSea	0.00133288	0.000352232	0.000154261	0.999964
cg07228241	chr8	61627281	CHD7	5'UTR	chr8:61626645-61627074	S_Shore	0.00410923	0.00108648	0.000155486	0.999964
cg13070366	chr11	9386451			chr11:9385837-9386241	S_Shore	0.00812436	0.00215279	0.000160729	0.999964
cg22163280	chr17	72423543			chr17:72426783-72428977	N_Shelf	0.00279948	0.00074191	0.000161071	0.999964
cg22883472	chr8	25868045	EBF2	Body		OpenSea	0.00276247	0.000732674	0.000162989	0.999964
cg07646260	chr6	134138807	TARID	Body		OpenSea	0.00379459	0.00100738	0.00016535	0.999964
cg07107116	chr8	43097631			chr8:43101489-43102542	N_Shelf	-0.00477752	0.0012687	0.000166088	0.999964
cg04806150	chr13	112292610				OpenSea	0.00525513	0.00139731	0.000169315	0.999964
cg08350509	chr19	3028220	TLE2;TLE2;TLE2	Body;Body;Body	chr19:3028592-3029299	N_Shore	0.00495664	0.00132046	0.000174233	0.999964
cg07019283	chr11	65381960	MAP3K11	TSS1500	chr11:65382824-65383857	N_Shore	-0.00103224	0.000275324	0.000177403	0.999964
cg13447933	chr7	47694695	C7orf65	TSS200		OpenSea	-0.000985163	0.00026285	0.000178248	0.999964
cg03519441	chr21	41554930	DSCAM	Body	chr21:41554618-41554959	Island	0.00379236	0.00101256	0.000180159	0.999964
cg16704958	chr21	38630728	DSCR3	Body	chr21:38630052-38630507	S_Shore	0.00146738	0.000391799	0.000180233	0.999964
cg00704995	chr4	89514609	HERC3;HERC3	5'UTR;5'UTR	chr4:89513028-89514481	S_Shore	0.00134897	0.000360589	0.000183281	0.999964
cg06155771	chr6	30029935	ZNRD1;NCRNA00171;ZNRD1	Body;TSS1500;Body	chr6:30028936-30029195	S_Shore	0.00334636	0.000895191	0.00018538	0.999964
cg26299415	chr15	90758238	SEMA4B;SEMA4B	Body;Body		OpenSea	0.00370896	0.000992276	0.000185618	0.999964
cg25116600	chr5	57368421				OpenSea	0.00684589	0.00183232	0.000186836	0.999964
cg04109543	chr6	10422874			chr6:10422321-10422648	S_Shore	-0.0021677	0.0005807	0.000189278	0.999964
cg06300892	chr14	97206075			chr14:97207777-97208334	N_Shore	-0.00312174	0.000836601	0.000190372	0.999964
cg09692396	chr12	7023346	LRRC23;ENO2;LRRC23;LRRC23	3'UTR;TSS1500;3'UTR;3'UTR	chr12:7023261-7024089	Island	0.00270915	0.000726522	0.000192293	0.999964
cg13104906	chr17	3880261				OpenSea	0.00257123	0.000690328	0.000195587	0.999964
cg17571690	chr3	98450747	ST3GAL6;ST3GAL6;ST3GAL6;ST3GAL6;ST3GAL6;ST3GAL6;ST3GAL6-AS1	TSS1500;TSS1500;TSS1500;TSS1500;TSS1500;TSS1500;Body	chr3:98451286-98452225	N_Shore	0.0012712	0.000341327	0.000195868	0.999964
cg21366715	chr14	97093504				OpenSea	0.00458731	0.00123188	0.000196211	0.999964
cg11665713	chr1	110030686	ATXN7L2	Body	chr1:110026630-110026903	S_Shelf	-0.0010862	0.000292458	0.000203985	0.999964
cg02060096	chr3	49978378	RBM6;RBM6	5'UTR;5'UTR	chr3:49977367-49978196	S_Shore	0.000559214	0.000150793	0.00020851	0.999964
cg17833037	chr12	123259751	CCDC62;CCDC62;CCDC62	Body;Body;Body		OpenSea	0.00385323	0.00103906	0.000208579	0.999964
cg04537184	chr6	169651134	THBS2	5'UTR	chr6:169648546-169649047	S_Shelf	-0.00525818	0.00141906	0.000211068	0.999964
cg02715883	chr2	20696032				OpenSea	0.00213389	0.000576054	0.000211958	0.999964
cg18866012	chr17	71773157	LINC00469	Body		OpenSea	-0.00625747	0.00169345	0.00021979	0.999964
cg24320534	chr4	124898864				OpenSea	-0.00307547	0.000832585	0.000220858	0.999964
cg03256963	chr15	72105880	NR2E3;NR2E3	Body;Body	chr15:72104191-72104418	S_Shore	0.000494682	0.000134077	0.000224659	0.999964
cg07401928	chr19	38411857	SIPA1L3	5'UTR		OpenSea	0.00308977	0.000837661	0.000225521	0.999964
cg08537688	chr8	103540484				OpenSea	0.00484059	0.00131294	0.000227052	0.999964
cg21338852	chr2	47143656	MCFD2;MCFD2;MCFD2;MCFD2;MCFD2;MCFD2;MCFD2	5'UTR;TSS1500;TSS1500;TSS1500;Body;TSS1500;TSS1500	chr2:47142466-47143261	S_Shore	0.000809853	0.000219884	0.000230416	0.999964
cg10083889	chr16	11099453	CLEC16A	Body		OpenSea	-0.00534442	0.00145252	0.000233763	0.999964
cg16636054	chr3	183862978	EIF2B5	3'UTR		OpenSea	0.00189903	0.000516356	0.000235294	0.999964
cg02961934	chr7	150896413				OpenSea	0.0038121	0.00103654	0.000235317	0.999964
cg09318118	chr3	65817280	MAGI1;MAGI1;MAGI1	Body;Body;Body		OpenSea	-0.0099449	0.00270461	0.000235981	0.999964
cg23494957	chr14	64761548	ESR2;ESR2;ESR2	TSS1500;TSS1500;5'UTR	chr14:64760859-64761241	S_Shore	0.00042935	0.000116806	0.000237137	0.999964
cg07861603	chr16	3085246	CCDC64B	1stExon	chr16:3085222-3085469	Island	0.00313224	0.000853871	0.000244184	0.999964
cg00675229	chr4	18320910				OpenSea	0.00456331	0.00124592	0.000249682	0.999964
cg00095930	chr12	109569116				OpenSea	0.0028822	0.000787689	0.000253148	0.999964
cg19575169	chr2	102960925	IL1RL1;IL1RL1;IL1RL1;IL1RL1	3'UTR;3'UTR;Body;Body		OpenSea	-0.000826027	0.00022656	0.000266399	0.999964
cg08923894	chr10	96123172	NOC3L	TSS1500	chr10:96122540-96122904	S_Shore	-0.00562619	0.00154852	0.000279856	0.999964
cg13644811	chr15	90771714	SEMA4B;SEMA4B	Body;Body		OpenSea	0.00339537	0.000934603	0.000280196	0.999964
cg10552903	chr12	122458940	BCL7A;BCL7A	TSS1500;TSS1500		OpenSea	0.00245823	0.000677029	0.000282431	0.999964
cg14950829	chr13	53419617	PCDH8;PCDH8	Body;Body	chr13:53419897-53422872	N_Shore	-0.00293968	0.000810799	0.000288229	0.999964
cg21946330	chr13	113356896	ATP11A;ATP11A	Body;Body		OpenSea	0.000957548	0.000264547	0.000295082	0.999964
cg01974817	chr1	29802252			chr1:29804962-29805239	N_Shelf	-0.00192259	0.000532163	0.000302921	0.999964
cg20246851	chr15	90729083	SEMA4B	5'UTR	chr15:90727879-90728570	S_Shore	0.00935198	0.00259017	0.000305523	0.999964
cg19894402	chr22	50529783	MOV10L1;MOV10L1;MOV10L1	Body;Body;Body	chr22:50529561-50529798	Island	0.00237221	0.000657738	0.000310222	0.999964
cg05185154	chr14	64688264	SYNE2;SYNE2;SYNE2;SYNE2;SYNE2;SYNE2;MIR548AZ	ExonBnd;ExonBnd;Body;Body;Body;Body;Body		OpenSea	0.00249537	0.000691935	0.000310511	0.999964
cg10798853	chr18	28644240				OpenSea	-0.00226048	0.000628474	0.000322192	0.999964
cg07794150	chr1	34402783	CSMD2;CSMD2	Body;Body		OpenSea	-0.000934944	0.000260124	0.000325361	0.999964

## Sheet: S10.
Supplemental Table S10. Association of breastfeeding "never"/"ever" with CpG sites in basic model (1) in sub-sample <10 years: top 100 and genomic annotation
* associations after removal of outliers
cgID	chromosome	position	gene	gene region	cpg island name	relation to island	estimate	SE	pvalue	qvalue	estimates*	RobustSEs*	pvalue*
cg25178826	chr5	35165447	PRLR	5'UTR		OpenSea	-0.0260003	0.00380237	8.03617e-12	6.33018e-06	-6.04e-05	0,0010064527	0.98321
cg12087956	chr15	43022167	CDAN1	Body		OpenSea	-0.0307827	0.00539842	1.18296e-08	0.00465916	4.92e-05	0.000905813	0.503329
cg24192772	chr17	80536920	FOXK2	Body	chr17:80533761-80534177	S_Shelf	-0.0239201	0.00429284	2.51695e-08	0.00660877	0.000917	0,0011078017	0.149183
cg10142656	chr9	37753047	TRMT10B;TRMT10B;TRMT10B;TRMT10B;TRMT10B;TRMT10B;TRMT10B	TSS1500;TSS1500;TSS1500;TSS1500;TSS1500;TSS1500;TSS1500	chr9:37753655-37753949	N_Shore	-0.0198163	0.00366246	6.27913e-08	0.0123653	9.98e-05	0,0007716500	0,1380789
cg16704958	chr21	38630728	DSCR3	Body	chr21:38630052-38630507	S_Shore	0.0087149	0.00173292	4.92956e-07	0.0721307
cg17266357	chr12	133720350	ZNF10	5'UTR		OpenSea	-0.0424232	0.00847074	5.4942e-07	0.0721307
cg11287055	chr21	38630234	DSCR3	Body	chr21:38630052-38630507	Island	0.0487385	0.0101377	1.52715e-06	0.17185
cg18380783	chr21	38630506	DSCR3	Body	chr21:38630052-38630507	Island	0.015633	0.00337428	3.60407e-06	0.35487
cg04913265	chr11	133939627	JAM3	Body	chr11:133938850-133939681	Island	0.0377455	0.00825559	4.82823e-06	0.422584
cg02119848	chr3	125826288	ALDH1L1	Body		OpenSea	-0.0454929	0.0103572	1.12114e-05	0.848292
cg08350509	chr19	3028220	TLE2;TLE2;TLE2	Body;Body;Body	chr19:3028592-3029299	N_Shore	0.0334694	0.00766554	1.26417e-05	0.848292
cg04528477	chr2	176932458			chr2:176931575-176932663	Island	0.011865	0.00272295	1.31616e-05	0.848292
cg16275183	chr8	38009281	STAR;STAR	TSS1500;TSS1500		OpenSea	-0.00608229	0.0014002	1.39998e-05	0.848292
cg11905100	chr12	132951155				OpenSea	0.0226118	0.00533387	2.24233e-05	0.999993
cg24360909	chr15	49189538	SHC4	Body		OpenSea	0.0211013	0.00498901	2.34149e-05	0.999993
cg04036011	chr1	43291088	ERMAP;ERMAP	TSS200;5'UTR		OpenSea	0.0196308	0.00468421	2.77916e-05	0.999993
cg24837796	chr4	57334577	SRP72	Body	chr4:57333461-57334195	S_Shore	0.0230234	0.00550197	2.85695e-05	0.999993
cg06790759	chr6	18221644	KDM1B	Body		OpenSea	0.0143623	0.00344729	3.09649e-05	0.999993
cg25703477	chr17	79095408	AATK;AATK	Body;Body	chr17:79093076-79096677	Island	0.00991217	0.0023794	3.1023e-05	0.999993
cg09886182	chr2	152708499	CACNB4;CACNB4;CACNB4;CACNB4	Body;Body;Body;Body		OpenSea	-0.0444303	0.010687	3.2189e-05	0.999993
cg00158770	chr8	19271585	CSGALNACT1;CSGALNACT1;CSGALNACT1	Body;Body;Body		OpenSea	0.011255	0.0027444	4.11219e-05	0.999993
cg01009697	chr9	87283470	NTRK2;NTRK2;NTRK2;NTRK2;NTRK2;NTRK2;NTRK2	TSS1500;TSS1500;1stExon;1stExon;TSS1500;5'UTR;5'UTR	chr9:87283178-87285704	Island	0.00280864	0.000689515	4.63407e-05	0.999993
cg17651247	chr16	1578024	TMEM204;IFT140	TSS1500;Body	chr16:1574515-1574986	S_Shelf	0.0178529	0.00440166	4.99317e-05	0.999993
cg20654171	chr3	156872615	CCNL1;CCNL1	Body;Body		OpenSea	0.0241934	0.00598137	5.23706e-05	0.999993
cg03459776	chr14	95331190			chr14:95330983-95331195	Island	0.0218984	0.00542105	5.35625e-05	0.999993
cg10099813	chr4	15022372	CPEB2;CPEB2	Body;Body		OpenSea	-0.00575104	0.00142644	5.53679e-05	0.999993
cg16216349	chr4	185316749	IRF2	Body		OpenSea	-0.0846005	0.0209955	5.59043e-05	0.999993
cg18429742	chr5	851101	ZDHHC11	TSS200	chr5:848389-848770	S_Shelf	0.0203426	0.00505089	5.63674e-05	0.999993
cg19392054	chr7	31104943	ADCYAP1R1;ADCYAP1R1;ADCYAP1R1;ADCYAP1R1	Body;Body;Body;Body		OpenSea	0.0155376	0.0038657	5.83613e-05	0.999993
cg12257170	chr19	2222026	DOT1L	Body	chr19:2217742-2218096	S_Shelf	0.00275417	0.000686328	5.99748e-05	0.999993
cg15554044	chr8	1649853	DLGAP2;DLGAP2	3'UTR;3'UTR	chr8:1649439-1649759	S_Shore	0.015036	0.00376387	6.47441e-05	0.999993
cg21135466	chr1	249199569	PGBD2;PGBD2	TSS1500;TSS1500	chr1:249200252-249200721	N_Shore	0.0262017	0.00656227	6.5302e-05	0.999993
cg04582206	chr20	2293185	TGM3	Body		OpenSea	-0.0326944	0.00819701	6.64727e-05	0.999993
cg16917269	chr20	47923658				OpenSea	0.0163346	0.00409571	6.65705e-05	0.999993
cg07071651	chr17	76533696	DNAH17	Body		OpenSea	0.015806	0.00396764	6.78408e-05	0.999993
cg07953201	chr1	245851802	KIF26B	Body	chr1:245851177-245852514	Island	0.0390939	0.00982864	6.96305e-05	0.999993
cg02871680	chr17	47307956	PHOSPHO1;PHOSPHO1;PHOSPHO1;PHOSPHO1	5'UTR;5'UTR;1stExon;1stExon	chr17:47307740-47308276	Island	0.00150946	0.000379662	7.0142e-05	0.999993
cg01553981	chr11	63993358	NUDT22;TRPT1;TRPT1;NUDT22;TRPT1;NUDT22;TRPT1;TRPT1;TRPT1	TSS1500;5'UTR;5'UTR;TSS1500;5'UTR;TSS1500;5'UTR;5'UTR;TSS200	chr11:63993589-63993834	N_Shore	0.00345167	0.0008699	7.2511e-05	0.999993
cg03054684	chr3	39543515	MOBP;MOBP	5'UTR;Body	chr3:39543771-39544223	N_Shore	0.063939	0.0161193	7.29007e-05	0.999993
cg17268104	chr1	167420423	CD247;CD247	Body;Body	chr1:167424088-167425216	N_Shelf	-0.0724936	0.0183485	7.78471e-05	0.999993
cg27137258	chr16	2892782	TMPRSS8	TSS200	chr16:2892579-2892810	Island	-0.0426406	0.0108063	7.94945e-05	0.999993
cg04645265	chr5	176796807	RGS14	Body	chr5:176793959-176794841	S_Shore	0.0163001	0.00413524	8.08912e-05	0.999993
cg08098964	chr19	7680443	KIAA1543;KIAA1543	Body;Body	chr19:7680088-7680596	Island	0.00199551	0.000506386	8.12472e-05	0.999993
cg19890584	chr13	100024488	UBAC2;UBAC2;UBAC2;MIR548AN	Body;Body;Body;Body		OpenSea	0.00790439	0.00200701	8.20317e-05	0.999993
cg03235320	chr2	220250732	DNPEP	Body	chr2:220252008-220252638	N_Shore	-0.0170792	0.00433704	8.21713e-05	0.999993
cg03287198	chr12	8025435	SLC2A14;SLC2A14;SLC2A14;SLC2A14;SLC2A14;SLC2A14;SLC2A14;SLC2A14;SLC2A14;SLC2A14	5'UTR;5'UTR;5'UTR;5'UTR;1stExon;1stExon;1stExon;1stExon;Body;5'UTR	chr12:8025364-8025908	Island	0.00714615	0.00181698	8.38996e-05	0.999993
cg00141366	chr10	73074590				OpenSea	0.0259163	0.00659627	8.53239e-05	0.999993
cg14131536	chr2	98340921	ZAP70	Body	chr2:98340397-98340959	Island	0.0424269	0.0108221	8.83994e-05	0.999993
cg19290962	chr20	2517613	TMC2	Body		OpenSea	0.0146158	0.00372872	8.86243e-05	0.999993
cg22883472	chr8	25868045	EBF2	Body		OpenSea	0.0173063	0.00442257	9.10882e-05	0.999993
cg05309912	chr10	115752615				OpenSea	0.0162439	0.00415261	9.1638e-05	0.999993
cg26741224	chr2	285156	FAM150B	Body	chr2:287353-290099	N_Shelf	-0.00580806	0.00148629	9.31569e-05	0.999993
cg05126444	chr21	38629859	DSCR3	Body	chr21:38630052-38630507	N_Shore	0.00684745	0.00175596	9.63777e-05	0.999993
cg20467412	chr19	5799340			chr19:5799289-5799542	Island	0.0429011	0.0110306	0.000100545	0.999993
cg14528254	chr7	5862839	ZNF815	Body	chr7:5862830-5863066	Island	0.0212041	0.00545797	0.000102338	0.999993
cg04577177	chr16	28075183	GSG1L	TSS1500	chr16:28073817-28075296	Island	0.00424289	0.00109432	0.000105664	0.999993
cg21135273	chr4	25916067	C4orf52	Body	chr4:25915352-25915996	S_Shore	0.00257562	0.000665658	0.000109154	0.999993
cg17507749	chr15	85114479	UBE2QP1	TSS1500	chr15:85113435-85114361	S_Shore	0.00575337	0.00148743	0.000109734	0.999993
cg05318076	chr17	18171360			chr17:18167174-18167777	S_Shelf	0.0152308	0.00393886	0.000110275	0.999993
cg11383474	chr8	43136445			chr8:43132045-43132478	S_Shelf	-0.0325902	0.00842882	0.000110397	0.999993
cg13527466	chr12	119657575				OpenSea	-0.0136433	0.00352875	0.000110485	0.999993
cg15623175	chr8	94508150				OpenSea	0.0161368	0.00417429	0.000110741	0.999993
cg24482427	chr16	74734730	MLKL;MLKL;MLKL;MLKL	5'UTR;5'UTR;1stExon;1stExon	chr16:74734152-74734572	S_Shore	0.00687562	0.00177933	0.000111471	0.999993
cg22940655	chr2	168275428				OpenSea	0.0138735	0.00359032	0.000111478	0.999993
cg27435533	chr12	8025961	SLC2A14;SLC2A14;SLC2A14;SLC2A14;SLC2A14;SLC2A14	TSS1500;TSS1500;TSS1500;TSS1500;TSS1500;Body	chr12:8025364-8025908	S_Shore	0.0187219	0.00484607	0.000111858	0.999993
cg06217803	chr7	128830440	SMO	Body	chr7:128828333-128829366	S_Shore	0.0140047	0.00362697	0.000112807	0.999993
cg01403557	chr12	3430788				OpenSea	-0.0195831	0.00507424	0.000113706	0.999993
cg18049984	chr22	47278063	TBC1D22A;TBC1D22A;TBC1D22A;TBC1D22A;TBC1D22A	Body;Body;Body;Body;Body		OpenSea	-0.0611812	0.0158702	0.000115687	0.999993
cg10214421	chr7	155174508			chr7:155174128-155175248	Island	0.00664099	0.00172276	0.000115797	0.999993
cg26725786	chr8	27352103	EPHX2	Body	chr8:27348658-27348883	S_Shelf	-0.0184012	0.00477509	0.000116403	0.999993
cg09559196	chr5	149375082	TIGD6	Body		OpenSea	0.0493799	0.0128248	0.000117949	0.999993
cg17301053	chr6	166891617	RPS6KA2;RPS6KA2	Body;Body		OpenSea	-0.0266087	0.00692197	0.000120998	0.999993
cg21225667	chr15	59440595	MYO1E	Body		OpenSea	-0.0241845	0.00629384	0.000121754	0.999993
cg04388076	chr9	37920792	SHB	Body		OpenSea	0.024738	0.00644753	0.000124636	0.999993
cg09183450	chr11	62308513	AHNAK;AHNAK	5'UTR;5'UTR		OpenSea	0.0110457	0.00287927	0.000124906	0.999993
cg25617012	chr4	6666464			chr4:6665671-6666089	S_Shore	0.0119965	0.00313129	0.000127542	0.999993
cg15087288	chr6	89854631	PM20D2	TSS1500	chr6:89855645-89856538	N_Shore	-0.020204	0.00527814	0.000129263	0.999993
cg11004501	chr13	77461056	KCTD12	TSS1500	chr13:77459322-77461099	Island	-0.00119529	0.000312331	0.000129712	0.999993
cg25389145	chr8	141220490	TRAPPC9;TRAPPC9	Body;Body		OpenSea	0.0129379	0.00338204	0.000130518	0.999993
cg26489873	chr12	132975433			chr12:132976250-132976535	N_Shore	0.012479	0.0032622	0.000130601	0.999993
cg13789214	chr8	117301772	LINC00536	Body		OpenSea	-0.0308138	0.00805772	0.000131231	0.999993
cg14259255	chr14	105157632	INF2;INF2;INF2	5'UTR;5'UTR;5'UTR	chr14:105155520-105156573	S_Shore	0.020983	0.00549489	0.000134186	0.999993
cg12213182	chr1	62547123	INADL	Body		OpenSea	0.00791361	0.00207845	0.000140404	0.999993
cg24947654	chr1	112399240	KCND3-IT1;KCND3;KCND3	Body;Body;Body		OpenSea	0.0179082	0.00470427	0.00014078	0.999993
ch,6,2949012F	chr6	152044517	ESR1	5'UTR		OpenSea	-0.0147374	0.00387255	0.000141464	0.999993
cg00119770	chr15	90625971				OpenSea	0.0127203	0.00334306	0.000141818	0.999993
cg26821293	chr20	33880930	FAM83C	TSS1500	chr20:33879904-33880215	S_Shore	-0.00649321	0.00170835	0.000144186	0.999993
cg22621913	chr19	2352414	SPPL2B;SPPL2B	Body;3'UTR	chr19:2352224-2352429	Island	-0.0509393	0.0134114	0.00014574	0.999993
cg03146671	chr11	89370627				OpenSea	0.0223708	0.00589114	0.000146244	0.999993
cg26607620	chr8	1497078	DLGAP2	Body	chr8:1496731-1497884	Island	0.0520387	0.0137635	0.000156256	0.999993
cg20389772	chr2	7034132	RSAD2	Body		OpenSea	-0.00951283	0.0025177	0.000157854	0.999993
cg13802316	chr11	70253460	CTTN;CTTN	Body;Body	chr11:70257279-70257556	N_Shelf	0.0163919	0.00433898	0.000158203	0.999993
cg09330360	chr21	15953463	SAMSN1-AS1;SAMSN1	TSS1500;Body		OpenSea	-0.0113272	0.00299988	0.000159439	0.999993
cg13921251	chr9	35036078				OpenSea	0.0221674	0.00587423	0.000160862	0.999993
cg19743789	chr14	24900907	KHNYN;KHNYN;KHNYN	Body;Body;Body	chr14:24898779-24899288	S_Shore	0.0125567	0.00333097	0.000163455	0.999993
cg21864845	chr1	1208426	UBE2J2;UBE2J2;UBE2J2;UBE2J2	5'UTR;5'UTR;5'UTR;5'UTR	chr1:1208515-1209942	N_Shore	0.0409436	0.010863	0.000163853	0.999993
cg16241679	chr12	132950876				OpenSea	0.0242913	0.00645315	0.000167044	0.999993
ch,10,295680R	chr10	10685161				OpenSea	-0.0122132	0.00324946	0.000170923	0.999993
cg15512166	chr5	179544005	RASGEF1C	Body		OpenSea	0.0124278	0.00331041	0.000173938	0.999993
cg15470672	chr1	24104458	C1orf128	TSS1500	chr1:24104502-24105263	N_Shore	0.00162923	0.000434192	0.000175205	0.999993

## Sheet: S11.
Supplemental Table S11. Association of breastfeeding duration (six categories) with CpG sites in basic model (1) in sub-sample <10 years: top 100 and genomic annotation
cgID	chromosome	position	gene	gene region	cpg island name	relation to island	estimate	SE	pvalue	qvalue
cg01359111	chr19	12271904			chr19:12273794-12274291	N_Shore	-0.00677633	0.00139152	1.11753e-06	0.811946
cg16917269	chr20	47923658				OpenSea	0.00513081	0.00108079	2.06153e-06	0.811946
cg10920297	chr11	94803188	SFRS2B;SFRS2B	1stExon;3'UTR	chr11:94800243-94801117	S_Shelf	-0.00966066	0.00210535	4.46166e-06	0.833518
cg21164697	chr1	6188946	CHD5	Body	chr1:6188873-6189120	Island	0.000421192	9.38635e-05	7.21354e-06	0.833518
cg13085895	chr12	7047250	ATN1;ATN1	Body;Body	chr12:7046237-7047257	Island	-0.000316587	7.12338e-05	8.81655e-06	0.833518
cg17222000	chr4	168937817				OpenSea	0.00210053	0.000476988	1.06399e-05	0.833518
cg14131536	chr2	98340921	ZAP70	Body	chr2:98340397-98340959	Island	0.0133024	0.00302809	1.11799e-05	0.833518
cg15703365	chr7	5862996	ZNF815	Body	chr7:5862830-5863066	Island	0.00877895	0.00199877	1.12217e-05	0.833518
cg25762006	chr16	73398539				OpenSea	0.00193456	0.00044188	1.19764e-05	0.833518
cg08350509	chr19	3028220	TLE2;TLE2;TLE2	Body;Body;Body	chr19:3028592-3029299	N_Shore	0.00807135	0.00185449	1.34696e-05	0.833518
cg19423247	chr9	35036699				OpenSea	0.00836766	0.00192317	1.35528e-05	0.833518
cg04528477	chr2	176932458			chr2:176931575-176932663	Island	0.00326869	0.000751272	1.35597e-05	0.833518
cg06202276	chr4	154713333			chr4:154713537-154714240	N_Shore	0.0054842	0.0012614	1.3756e-05	0.833518
cg13921251	chr9	35036078				OpenSea	0.00663243	0.00153433	1.54138e-05	0.86726
cg17571690	chr3	98450747	ST3GAL6;ST3GAL6;ST3GAL6;ST3GAL6;ST3GAL6;ST3GAL6;ST3GAL6-AS1	TSS1500;TSS1500;TSS1500;TSS1500;TSS1500;TSS1500;Body	chr3:98451286-98452225	N_Shore	0.00223968	0.000520281	1.67167e-05	0.877861
cg00127049	chr14	70616096	SLC8A3;SLC8A3;SLC8A3;SLC8A3;SLC8A3	Body;Body;Body;Body;Body		OpenSea	0.00439546	0.00102684	1.86402e-05	0.912903
cg05471521	chr20	54968604	CSTF1;AURKA;AURKA;CSTF1;CSTF1;AURKA;AURKA;AURKA;AURKA	5'UTR;TSS1500;TSS1500;5'UTR;5'UTR;TSS1500;TSS1500;TSS1500;TSS1500	chr20:54967036-54968001	S_Shore	-0.00661478	0.00155658	2.1418e-05	0.912903
cg21643547	chr1	205240462	TMCC2	Body	chr1:205238112-205238546	S_Shore	-0.0196974	0.00463741	2.16168e-05	0.912903
cg11287055	chr21	38630234	DSCR3	Body	chr21:38630052-38630507	Island	0.0119303	0.00281552	2.2619e-05	0.912903
cg25791773	chr11	129910324			chr11:129910305-129910950	Island	0.00138423	0.000327733	2.40374e-05	0.912903
cg08479145	chr8	103549722				OpenSea	0.0166937	0.00395504	2.43376e-05	0.912903
cg14298408	chr4	68287041	LOC101927237	Body		OpenSea	0.00246602	0.000588061	2.74718e-05	0.983629
cg01652953	chr14	36295868	BRMS1L	Body	chr14:36295427-36296030	Island	-0.000213255	5.10711e-05	2.97124e-05	0.999995
cg18380783	chr21	38630506	DSCR3	Body	chr21:38630052-38630507	Island	0.00386085	0.000926796	3.10252e-05	0.999995
cg07953201	chr1	245851802	KIF26B	Body	chr1:245851177-245852514	Island	0.0104755	0.0025233	3.30307e-05	0.999995
cg00158770	chr8	19271585	CSGALNACT1;CSGALNACT1;CSGALNACT1	Body;Body;Body		OpenSea	0.00286565	0.000694216	3.661e-05	0.999995
cg24882332	chr17	37063649	LASP1	Body		OpenSea	0.00300201	0.000729019	3.82374e-05	0.999995
cg03599102	chr1	54883020				OpenSea	0.00469281	0.00114693	4.28325e-05	0.999995
cg17540545	chr19	35630355	FXYD1;FXYD1	5'UTR;TSS200	chr19:35632356-35632572	N_Shelf	0.00903346	0.00221266	4.453e-05	0.999995
cg17054708	chr3	13679636	FBLN2;FBLN2;FBLN2	3'UTR;3'UTR;3'UTR	chr3:13679067-13679336	S_Shore	0.00286723	0.000702786	4.50748e-05	0.999995
cg17512539	chr6	29404724				OpenSea	0.00715922	0.00175716	4.61523e-05	0.999995
cg11383474	chr8	43136445			chr8:43132045-43132478	S_Shelf	-0.00890395	0.0021854	4.61545e-05	0.999995
cg06503626	chr7	1511564	INTS1	Body	chr7:1512939-1513216	N_Shore	0.000816389	0.000201274	4.98967e-05	0.999995
cg10132104	chr4	8108443	ABLIM2;ABLIM2;ABLIM2;ABLIM2;ABLIM2;ABLIM2;ABLIM2	Body;Body;Body;Body;Body;Body;Body		OpenSea	0.00044604	0.000111629	6.44911e-05	0.999995
cg19392054	chr7	31104943	ADCYAP1R1;ADCYAP1R1;ADCYAP1R1;ADCYAP1R1	Body;Body;Body;Body		OpenSea	0.0039747	0.000996082	6.59795e-05	0.999995
cg08282428	chr4	155702411	RBM46	TSS200	chr4:155702340-155703328	Island	0.0108428	0.00271965	6.69536e-05	0.999995
cg04666027	chr15	74583589	CCDC33	Body		OpenSea	0.00344371	0.000866792	7.09898e-05	0.999995
cg00675229	chr4	18320910				OpenSea	0.00695315	0.00175305	7.2989e-05	0.999995
cg10555068	chr2	177383920				OpenSea	0.00172902	0.000435966	7.31053e-05	0.999995
cg07790489	chr1	232756306				OpenSea	-0.00889725	0.00225009	7.67977e-05	0.999995
cg23305365	chr8	105379392			chr8:105379566-105379986	N_Shore	0.00514341	0.00130229	7.83123e-05	0.999995
cg04522794	chr5	2173001				OpenSea	0.00336437	0.000854135	8.1851e-05	0.999995
cg09886182	chr2	152708499	CACNB4;CACNB4;CACNB4;CACNB4	Body;Body;Body;Body		OpenSea	-0.0108816	0.00277119	8.61184e-05	0.999995
cg16291276	chr1	208084071	CD34;CD34	Body;Body	chr1:208084098-208084513	N_Shore	0.00775645	0.00197624	8.67858e-05	0.999995
cg19450240	chr16	74734251	MLKL;MLKL	5'UTR;5'UTR	chr16:74734152-74734572	Island	0.0079072	0.00202113	9.14306e-05	0.999995
cg21503799	chr16	56397908	AMFR	Body	chr16:56397824-56398026	Island	0.000670635	0.000171536	9.24534e-05	0.999995
cg08745556	chr16	619874	PIGQ;PIGQ	TSS200;TSS200	chr16:619805-620195	Island	-0.000215587	5.51509e-05	9.26639e-05	0.999995
cg12618659	chr17	28661249	TMIGD1	TSS200		OpenSea	-0.0043722	0.00112058	9.55036e-05	0.999995
cg05587627	chr11	118657363	DDX6	5'UTR	chr11:118661305-118663026	N_Shelf	0.00534133	0.0013715	9.83959e-05	0.999995
cg04245367	chr13	50984394	DLEU1	Body		OpenSea	-0.00120255	0.000309127	0.000100186	0.999995
cg06570872	chr8	33331600	FUT10	TSS1500	chr8:33330164-33330878	S_Shore	0.00196771	0.000506867	0.000103561	0.999995
cg15438476	chr12	88209848				OpenSea	0.00292767	0.000754488	0.000104313	0.999995
cg21562354	chr3	125994135				OpenSea	0.00260287	0.000671998	0.000107362	0.999995
cg10302019	chr9	14180824	NFIB;NFIB;NFIB;NFIB	TSS200;Body;Body;Body		OpenSea	-0.00592346	0.00153088	0.000109138	0.999995
cg09117950	chr17	16053684	NCOR1;NCOR1;NCOR1	Body;Body;Body		OpenSea	-0.00440254	0.00113789	0.00010926	0.999995
cg05487895	chr5	139080952			chr5:139081001-139081202	N_Shore	0.00364229	0.000943083	0.000112411	0.999995
cg19966745	chr10	134965215				OpenSea	0.00306921	0.000795581	0.000114404	0.999995
cg03955375	chr8	22477237	KIAA1967;KIAA1967	3'UTR;3'UTR		OpenSea	0.000645223	0.000167282	0.000114744	0.999995
cg12257170	chr19	2222026	DOT1L	Body	chr19:2217742-2218096	S_Shelf	0.000753627	0.000195834	0.000118941	0.999995
cg07935784	chr4	18320820				OpenSea	0.00673167	0.00175269	0.000122652	0.999995
cg18649943	chr2	12626802	LOC100506457	Body		OpenSea	-0.00293036	0.00076356	0.000124164	0.999995
cg03170069	chr9	37774840	TRMT10B;TRMT10B;TRMT10B;TRMT10B;TRMT10B;TRMT10B;TRMT10B	Body;Body;Body;Body;Body;Body;Body		OpenSea	-0.00710097	0.00185172	0.000125671	0.999995
cg00858804	chr20	60096928	CDH4;CDH4	Body;Body		OpenSea	0.00268348	0.000700182	0.000126823	0.999995
cg05438149	chr10	132800708				OpenSea	0.004414	0.00115329	0.000129545	0.999995
cg06460475	chr11	7110148	RBMXL2	TSS200	chr11:7110132-7111376	Island	0.0169628	0.00443334	0.000130139	0.999995
cg25858852	chr17	14255769				OpenSea	0.00206672	0.000540593	0.000131808	0.999995
cg10903903	chr6	27647843			chr6:27647793-27648005	Island	-0.000945886	0.0002477	0.000134169	0.999995
cg00449482	chr19	56187915	EPN1;EPN1;EPN1	TSS200;5'UTR;5'UTR	chr19:56186108-56186884	S_Shore	0.00388563	0.00102005	0.000139387	0.999995
cg09916692	chr8	103549622				OpenSea	0.0129242	0.00339306	0.000139528	0.999995
cg17328356	chr7	30389039	ZNRF2	Body		OpenSea	-0.00370015	0.000972792	0.000142586	0.999995
cg20023621	chr7	5184222	ZNF890P	TSS200	chr7:5183878-5184223	Island	0.00893759	0.00235844	0.000150875	0.999995
cg22103164	chr4	155702409	RBM46	TSS200	chr4:155702340-155703328	Island	0.00798581	0.00210845	0.000152156	0.999995
cg02073271	chr5	14428210	TRIO	Body		OpenSea	0.00116487	0.000307875	0.000154588	0.999995
cg09650158	chr5	137911165	HSPA9	TSS200	chr5:137910848-137911637	Island	-0.000284683	7.52468e-05	0.00015475	0.999995
cg10605130	chr8	27491257	SCARA3;SCARA3	TSS1500;TSS1500	chr8:27490959-27491775	Island	-0.000171147	4.52816e-05	0.000157068	0.999995
cg01519714	chr2	27070750	DPYSL5	TSS1500	chr2:27070302-27072922	Island	-0.000154234	4.09555e-05	0.000165953	0.999995
cg16786144	chr10	134589867	INPP5A	Body	chr10:134593235-134593577	N_Shelf	0.00373969	0.000993947	0.000168248	0.999995
cg11194061	chr3	66515108	LRIG1	Body		OpenSea	0.0023309	0.000619748	0.000169208	0.999995
cg03938043	chr1	212207851	INTS7;DTL	Body;TSS1500	chr1:212208837-212209364	N_Shore	-0.00424086	0.0011276	0.000169266	0.999995
cg22883472	chr8	25868045	EBF2	Body		OpenSea	0.00430595	0.00114668	0.000173244	0.999995
cg02499494	chr12	59314172	LRIG3;LRIG3;LRIG3	5'UTR;1stExon;TSS1500	chr12:59313559-59314452	Island	0.000485584	0.000129342	0.000173849	0.999995
cg17484944	chr8	122736417				OpenSea	0.00294396	0.000784307	0.000174327	0.999995
cg21009572	chr7	92464647	CDK6;CDK6	5'UTR;TSS1500	chr7:92462201-92466387	Island	-0.000632398	0.000168591	0.000176074	0.999995
cg21949858	chr11	7110145	RBMXL2	TSS200	chr11:7110132-7111376	Island	0.0197801	0.00527879	0.000178901	0.999995
cg26573274	chr13	110386152				OpenSea	0.000683961	0.000182932	0.000184835	0.999995
cg15297963	chr2	32029700				OpenSea	0.00171843	0.000459712	0.000185441	0.999995
cg19949510	chr3	172087472	FNDC3B;FNDC3B	Body;Body		OpenSea	0.00269963	0.000722809	0.000187783	0.999995
cg16704958	chr21	38630728	DSCR3	Body	chr21:38630052-38630507	S_Shore	0.0021068	0.00056542	0.000194485	0.999995
cg26349957	chr12	19002078				OpenSea	-0.00350481	0.00094075	0.000194886	0.999995
cg00088972	chr2	114268101				OpenSea	-0.00344419	0.000925926	0.000199437	0.999995
cg11358988	chr9	112642906	PALM2;PALM2;PALM2-AKAP2;PALM2-AKAP2	Body;Body;Body;Body		OpenSea	0.00487886	0.00131383	0.000204431	0.999995
cg02790379	chr1	22140769	LDLRAD2	Body	chr1:22140891-22141407	N_Shore	0.0021936	0.000590775	0.000204752	0.999995
cg02871680	chr17	47307956	PHOSPHO1;PHOSPHO1;PHOSPHO1;PHOSPHO1	5'UTR;5'UTR;1stExon;1stExon	chr17:47307740-47308276	Island	0.000379359	0.000102257	0.000207375	0.999995
cg12213182	chr1	62547123	INADL	Body		OpenSea	0.00200356	0.000540303	0.000208719	0.999995
cg26202195	chr8	105379368			chr8:105379566-105379986	N_Shore	0.0062344	0.00168135	0.000208926	0.999995
cg14528254	chr7	5862839	ZNF815	Body	chr7:5862830-5863066	Island	0.00506262	0.00136853	0.000216176	0.999995
cg07396237	chr9	131392063	MIR1268A;SPTAN1;SPTAN1;SPTAN1	Body;Body;Body;Body		OpenSea	0.00274006	0.000740883	0.000216989	0.999995
cg09086037	chr5	14488255	TRIO	Body	chr5:14487930-14488536	Island	0.000697042	0.000188516	0.000217721	0.999995
cg09039201	chr22	40948360	MKL1;MKL1;MKL1;MKL1;MKL1;MKL1	ExonBnd;ExonBnd;ExonBnd;5'UTR;5'UTR;5'UTR		OpenSea	-0.00085404	0.000231134	0.000219887	0.999995
cg22711797	chr4	39183878	WDR19	TSS200	chr4:39183823-39184225	Island	0.000549707	0.00014883	0.000221178	0.999995

## Sheet: S12.
Supplemental Table S12. Association of breastfeeding "never"/"ever" with CpG sites in adjusted model (2) in total sample: top 100 and genomic annotation
* associations after removal of outliers
cgID	chromosome	position	gene	gene region	cpg island name	relation to island	estimate	SE	pvalue	qvalue	estimates*	RobustSEs*	pvalue*
cg22491379	chr2	120553625	PTPN4	5'UTR		OpenSea	-0.00652454	0.00107533	1.29914e-09	0.00086219	-0.005	0.001	0.00578
cg07401928	chr19	38411857	SIPA1L3	5'UTR		OpenSea	0.0185103	0.00356789	2.12552e-07	0.0705312
cg16387046	chr12	55248207	MUCL1	TSS200		OpenSea	0.0269647	0.00536211	4.93685e-07	0.109213
cg13919043	chr14	20906719			chr14:20903395-20903720	S_Shelf	-0.00600027	0.00130421	4.21109e-06	0.269047
cg00685038	chr9	133970508	AIF1L;AIF1L;AIF1L;AIF1L	TSS1500;TSS1500;TSS1500;TSS1500	chr9:133971670-133972578	N_Shore	0.00987745	0.00215403	4.52752e-06	0.269047
cg11215486	chr5	82949588	HAPLN1	Body		OpenSea	0.0209192	0.00456846	4.67072e-06	0.269047
cg01701183	chr15	96666138				OpenSea	0.0247497	0.00542311	5.02497e-06	0.269047
cg27119318	chr21	40759574	WRB;WRB	Body;TSS200	chr21:40760626-40760829	N_Shore	0.0368103	0.00812572	5.89561e-06	0.269047
cg23350224	chr1	182113817				OpenSea	0.00239903	0.000529815	5.95284e-06	0.269047
cg24526047	chr6	41445502				OpenSea	-0.0531902	0.0117733	6.24712e-06	0.269047
cg04309483	chr11	61083246	DDB1	Body		OpenSea	0.0172631	0.0038351	6.75304e-06	0.269047
cg21377489	chr10	102985196			chr10:102984182-102990063	Island	0.00481268	0.00107145	7.06437e-06	0.269047
cg01707795	chr14	69341738	ACTN1;ACTN1;ACTN1	Body;Body;Body	chr14:69341427-69341820	Island	-0.0089652	0.00199991	7.3669e-06	0.269047
cg17751982	chr2	232419643				OpenSea	0.0153271	0.00342267	7.53026e-06	0.269047
cg20801711	chr8	55278980				OpenSea	0.0169892	0.00379815	7.71252e-06	0.269047
cg18717167	chr17	80266962				OpenSea	0.0242412	0.00542353	7.8352e-06	0.269047
cg04057339	chr22	43374400	PACSIN2	5'UTR		OpenSea	0.0125531	0.00280922	7.87565e-06	0.269047
cg11579116	chr19	6990919	EMR4P	TSS200		OpenSea	0.0193726	0.00434651	8.30969e-06	0.269047
cg12765886	chr17	1614953	TLCD2;MIR22HG;MIR22HG;MIR22HG;MIR22HG	TSS1500;Body;Body;Body;Body	chr17:1613226-1614110	S_Shore	-0.011313	0.00253855	8.33115e-06	0.269047
cg02396891	chr7	93222734				OpenSea	0.00999328	0.00224433	8.48038e-06	0.269047
cg14969125	chr22	32959103	SYN3;SYN3;SYN3	Body;Body;Body		OpenSea	0.0101802	0.00228817	8.62383e-06	0.269047
cg15975171	chr5	1239687	SLC6A18	Body	chr5:1242444-1242664	N_Shelf	0.014446	0.00325225	8.91874e-06	0.269047
cg17702583	chr4	55945394	KDR	3'UTR		OpenSea	0.0107133	0.00241843	9.43008e-06	0.272103
cg19684207	chr21	40759686	WRB;WRB	Body;TSS200	chr21:40760626-40760829	N_Shore	0.0368061	0.00837142	1.09942e-05	0.287989
cg24408313	chr18	60988465			chr18:60986621-60988286	S_Shore	0.0117106	0.00266687	1.12751e-05	0.287989
cg15077637	chr17	42977401	EFTUD2;CCDC103;EFTUD2	TSS1500;5'UTR;TSS1500	chr17:42976710-42977118	S_Shore	-0.00708468	0.00161468	1.14566e-05	0.287989
cg23384882	chr1	115825602				OpenSea	0.0279615	0.00639247	1.21922e-05	0.287989
cg11387612	chr22	31876061	EIF4ENIF1;EIF4ENIF1;EIF4ENIF1	Body;Body;Body		OpenSea	-0.0174055	0.00398052	1.22732e-05	0.287989
cg00704995	chr4	89514609	HERC3;HERC3	5'UTR;5'UTR	chr4:89513028-89514481	S_Shore	0.00656706	0.00150783	1.32887e-05	0.287989
cg20503657	chr10	835505				OpenSea	0.0689631	0.0158369	1.33327e-05	0.287989
cg17929450	chr15	57630551				OpenSea	0.0118489	0.00272394	1.36182e-05	0.287989
cg26130581	chr17	42449613	ITGA2B	3'UTR		OpenSea	0.0142487	0.00327883	1.38861e-05	0.287989
cg18866012	chr17	71773157	LINC00469	Body		OpenSea	-0.0222588	0.00514533	1.51828e-05	0.305341
cg26652535	chr2	233802177	NGEF	Body		OpenSea	0.00640656	0.0014861	1.62518e-05	0.314242
cg07482220	chr6	32146520	AGPAT1;RNF5;RNF5P1	TSS1500;Body;Body		OpenSea	0.0164805	0.00382885	1.6752e-05	0.314242
cg06201173	chr2	9240855				OpenSea	0.0185865	0.00432392	1.71937e-05	0.314242
cg00944631	chr22	20464947			chr22:20459267-20461473	S_Shelf	-0.332513	0.0774301	1.75194e-05	0.314242
cg15977137	chr21	40759694	WRB;WRB;WRB	Body;1stExon;5'UTR	chr21:40760626-40760829	N_Shore	0.028491	0.00665263	1.84665e-05	0.322513
cg11632906	chr10	100028468	LOXL4	TSS1500	chr10:100028204-100028508	Island	0.00584968	0.00136954	1.94363e-05	0.324503
cg27370696	chr6	32146529	AGPAT1;RNF5;RNF5P1	TSS1500;Body;Body		OpenSea	0.00936205	0.00219258	1.95583e-05	0.324503
cg19304643	chr11	117303919	DSCAML1	Body		OpenSea	0.00709501	0.00166978	2.14662e-05	0.343359
cg19761502	chr21	40759534	WRB;WRB	Body;TSS200	chr21:40760626-40760829	N_Shore	0.0189968	0.0044737	2.17296e-05	0.343359
cg19409254	chr13	36431974	MIR548F5;DCLK1	Body;Body		OpenSea	0.0138132	0.00326208	2.29081e-05	0.353564
cg14094239	chr10	73109378	SLC29A3;SLC29A3;SLC29A3;SLC29A3	Body;Body;Body;Body		OpenSea	-0.015061	0.00357581	2.53214e-05	0.375448
cg00440194	chr11	95436310				OpenSea	0.0167299	0.00397319	2.54575e-05	0.375448
cg05908587	chr14	69726251	GALNTL1;GALNTL1	TSS1500;TSS1500	chr14:69726250-69728393	Island	0.00852757	0.00202793	2.61017e-05	0.376496
cg11489779	chr12	103980939	STAB2	TSS200		OpenSea	0.0127529	0.00303804	2.69603e-05	0.376496
cg15038303	chr3	186386586	HRG	Body		OpenSea	-0.0144457	0.00344316	2.72305e-05	0.376496
cg03399398	chr2	201375004	KCTD18	TSS1500	chr2:201374435-201374968	S_Shore	0.00165571	0.000395238	2.8e-05	0.376865
cg10667798	chr11	62783519	SLC22A8;SLC22A8;SLC22A8;SLC22A8	TSS1500;TSS1500;TSS1500;TSS1500		OpenSea	0.0118337	0.00282734	2.84598e-05	0.376865
cg21458593	chr3	72769762				OpenSea	-0.00395494	0.000945821	2.89607e-05	0.376865
cg05346832	chr19	10680117	CDKN2D;CDKN2D	TSS1500;TSS1500	chr19:10679134-10680036	S_Shore	0.00466099	0.00111618	2.9687e-05	0.378886
cg21710408	chr18	56534826	ZNF532	5'UTR	chr18:56530395-56531288	S_Shelf	0.00968649	0.00233716	3.40478e-05	0.418994
cg13387869	chr8	24776195	NEFM;NEFM	3'UTR;3'UTR	chr8:24770908-24772547	S_Shelf	0.00966238	0.00233491	3.50002e-05	0.418994
cg21156793	chr2	71301576	NAGK	Body		OpenSea	-0.0304146	0.00735882	3.57931e-05	0.418994
cg10611580	chr17	75319942	SEPT9;SEPT9;SEPT9	5'UTR;Body;Body		OpenSea	0.0133609	0.00323281	3.58199e-05	0.418994
cg17102269	chr8	3830691	CSMD1	Body		OpenSea	0.023609	0.00571428	3.60278e-05	0.418994
cg14406814	chr9	10232876	PTPRD;PTPRD	5'UTR;5'UTR		OpenSea	0.0139762	0.00338584	3.66175e-05	0.418994
cg15994182	chr2	95941774	PROM2;PROM2;PROM2	Body;Body;Body		OpenSea	0.0131048	0.00319264	4.04839e-05	0.455383
cg04517374	chr20	60981909	CABLES2	Body	chr20:60982405-60982780	N_Shore	-0.0131976	0.00321846	4.12068e-05	0.45579
cg08537783	chr1	10795394	CASZ1;CASZ1	5'UTR;5'UTR		OpenSea	0.0165342	0.00404057	4.27575e-05	0.45715
cg21844005	chr7	31096717	ADCYAP1R1	5'UTR	chr7:31091717-31093077	S_Shelf	0.0139293	0.00340592	4.31863e-05	0.45715
cg17670792	chr1	77845252	AK5;AK5	Body;Body		OpenSea	0.0112267	0.00274585	4.33963e-05	0.45715
cg25050565	chr8	31679994	NRG1	Body		OpenSea	0.018427	0.00452078	4.58024e-05	0.467889
cg22151881	chr11	68082621	LRP5	Body	chr11:68080365-68080931	S_Shore	0.0108697	0.0026668	4.58257e-05	0.467889
cg19458787	chr5	173116776				OpenSea	0.0188738	0.00464401	4.82151e-05	0.472114
cg25554034	chr3	46538926	RTP3	TSS1500		OpenSea	-0.0155612	0.00383111	4.86931e-05	0.472114
cg10544486	chr11	123059387	CLMP	Body		OpenSea	0.0227121	0.00560722	5.11046e-05	0.472114
cg09069665	chr6	33819973				OpenSea	0.0137902	0.00340528	5.1297e-05	0.472114
cg16862869	chr18	46800599	DYM	Body		OpenSea	0.0106486	0.00263211	5.21795e-05	0.472114
cg27461468	chr10	124899504			chr10:124899704-124900077	N_Shore	0.00364457	0.000901102	5.24189e-05	0.472114
cg03581459	chr14	105780137	PACS2;PACS2	TSS1500;TSS1500	chr14:105780339-105782027	N_Shore	0.00499967	0.00123633	5.25563e-05	0.472114
cg11743503	chr10	96039903	PLCE1-AS1;PLCE1;PLCE1;PLCE1	Body;Body;Body;Body		OpenSea	0.00754196	0.0018656	5.2854e-05	0.472114
cg16101113	chr12	133313394	ANKLE2	Body	chr12:133308488-133310334	S_Shelf	-0.00473867	0.00117404	5.43225e-05	0.472114
cg05702747	chr16	89006455	CBFA2T3;CBFA2T3	5'UTR;Body	chr16:89006334-89008600	Island	0.0125156	0.00310121	5.44341e-05	0.472114
cg08640867	chr3	181341947	SOX2-OT;SOX2-OT;SOX2-OT;SOX2-OT;SOX2-OT;SOX2-OT	Body;Body;Body;Body;Body;Body		OpenSea	0.0102256	0.00253627	5.536e-05	0.472114
cg16403326	chr12	50359051	AQP5	3'UTR	chr12:50361367-50361652	N_Shelf	0.00876761	0.00217525	5.56284e-05	0.472114
cg19787097	chr3	29377163	RBMS3;RBMS3;RBMS3;RBMS3;RBMS3	Body;Body;Body;Body;Body		OpenSea	0.0122374	0.00303768	5.6124e-05	0.472114
cg18603434	chr8	104512506	RIMS2	TSS1500	chr8:104510870-104513913	Island	0.00514895	0.00127993	5.75033e-05	0.472114
cg13211244	chr19	12868947	BEST2	3'UTR	chr19:12868396-12868840	S_Shore	0.0121431	0.00301858	5.75119e-05	0.472114
cg21736411	chr21	40759659	WRB;WRB	Body;TSS200	chr21:40760626-40760829	N_Shore	0.00766231	0.0019057	5.8017e-05	0.472114
cg01903654	chr5	139225955			chr5:139227605-139228279	N_Shore	0.0128882	0.00320646	5.8333e-05	0.472114
cg20911406	chr2	208657186				OpenSea	0.00676605	0.00168588	5.98602e-05	0.474347
cg01601845	chr3	13296533				OpenSea	0.0164472	0.00410144	6.06925e-05	0.474347
cg13919341	chr6	30029929	ZNRD1;NCRNA00171;ZNRD1	Body;TSS1500;Body	chr6:30028936-30029195	S_Shore	0.0122101	0.00304502	6.07531e-05	0.474347
cg19509326	chr11	65359100	EHBP1L1	Body	chr11:65359292-65360328	N_Shore	-0.00809119	0.00202576	6.49289e-05	0.494721
cg23570245	chr17	42426011	GRN	5'UTR		OpenSea	0.00957869	0.00239963	6.55939e-05	0.494721
cg19442415	chr11	116567334				OpenSea	0.0156403	0.00391821	6.55988e-05	0.494721
cg15304404	chr6	163826969				OpenSea	0.013767	0.00345167	6.64901e-05	0.495808
cg12654032	chr20	61146941	C20orf166;C20orf200	TSS1500;5'UTR	chr20:61147457-61147787	N_Shore	0.0122537	0.00307725	6.83354e-05	0.499591
cg23950597	chr19	37808831			chr19:37808538-37809033	Island	0.00429102	0.00107824	6.90107e-05	0.499591
cg08667275	chr11	119209304			chr11:119210290-119211658	N_Shore	0.0167036	0.00419811	6.92558e-05	0.499591
cg15835644	chr7	26399791	SNX10;SNX10;SNX10;SNX10	TSS1500;Body;Body;Body		OpenSea	0.00863218	0.00217912	7.45385e-05	0.501256
cg25348105	chr17	79393718	BAHCC1	Body	chr17:79393341-79393742	Island	0.013626	0.00344167	7.52226e-05	0.501256
cg20765522	chr6	32154715	PBX2	Body		OpenSea	0.0267676	0.0067678	7.64899e-05	0.501256
cg11287055	chr21	38630234	DSCR3	Body	chr21:38630052-38630507	Island	0.0322234	0.00814746	7.6529e-05	0.501256
cg18071374	chr3	134717759	EPHB1	Body		OpenSea	0.0100555	0.00254304	7.68167e-05	0.501256
cg13138441	chr1	17920733	ARHGEF10L;ARHGEF10L	Body;Body		OpenSea	-0.00848191	0.00214584	7.72656e-05	0.501256
cg18091762	chr2	232063847	ARMC9	5'UTR	chr2:232063173-232063616	S_Shore	0.00372208	0.000941738	7.73861e-05	0.501256
cg08197072	chr16	1316081				OpenSea	-0.00891054	0.00225674	7.8672e-05	0.501256

## Sheet: S13.
Supplemental Table S13. Association of breastfeeding duration (six categories) with CpG sites in adjusted model (2) in total sample: top 100 and genomic annotation
cgID	chromosome	position	gene	gene region	cpg island name	relation to island	estimate	SE	pvalue	qvalue
cg18717167	chr17	80266962				OpenSea	0.00745529	0.00133849	2.54876e-08	0.0150767
cg16818740	chr20	4803300	RASSF2	5'UTR	chr20:4803013-4804146	Island	0.00170258	0.000321372	1.17187e-07	0.0346599
cg22491379	chr2	120553625	PTPN4	5'UTR		OpenSea	-0.001454	0.000284628	3.24836e-07	0.0507112
cg00704995	chr4	89514609	HERC3;HERC3	5'UTR;5'UTR	chr4:89513028-89514481	S_Shore	0.00191878	0.000378678	4.04044e-07	0.0507112
cg21377489	chr10	102985196			chr10:102984182-102990063	Island	0.0014133	0.000279542	4.28643e-07	0.0507112
cg02871680	chr17	47307956	PHOSPHO1;PHOSPHO1;PHOSPHO1;PHOSPHO1	5'UTR;5'UTR;1stExon;1stExon	chr17:47307740-47308276	Island	0.000378321	7.57958e-05	5.99695e-07	0.0584796
cg00514684	chr3	195635643	TNK2;TNK2	5'UTR;1stExon	chr3:195635359-195636895	Island	-0.00403435	0.000812788	6.92028e-07	0.0584796
cg03595787	chr9	132110333			chr9:132114330-132114703	N_Shelf	0.00568304	0.00115113	7.93714e-07	0.0586884
cg13183282	chr1	155948244	ARHGEF2;ARHGEF2;ARHGEF2;ARHGEF2;ARHGEF2	5'UTR;1stExon;TSS1500;1stExon;5'UTR	chr1:155947678-155948490	Island	-0.000462135	9.6365e-05	1.62129e-06	0.0957194
cg16330893	chr8	118662804				OpenSea	0.00138846	0.000290766	1.79558e-06	0.0957194
cg13919043	chr14	20906719			chr14:20903395-20903720	S_Shelf	-0.00164505	0.000346966	2.12409e-06	0.0957194
cg23166857	chr1	1149501	TNFRSF4	1stExon	chr1:1149055-1149524	Island	0.00489013	0.00103388	2.24676e-06	0.0957194
cg03828026	chr9	87054462				OpenSea	0.00561937	0.00119242	2.44594e-06	0.0957194
cg00763096	chr15	63893530	FBXL22	Body	chr15:63892789-63893911	Island	-0.00103513	0.000220283	2.61343e-06	0.0957194
cg02301128	chr7	127792165				OpenSea	0.00984602	0.00210228	2.82013e-06	0.0957194
cg00440194	chr11	95436310				OpenSea	0.0046125	0.000990389	3.20446e-06	0.0957194
cg23281369	chr9	91933285	SECISBP2	TSS200	chr9:91933284-91933907	Island	-0.00282653	0.000608492	3.3986e-06	0.0957194
cg11215486	chr5	82949588	HAPLN1	Body		OpenSea	0.00500724	0.00107912	3.48221e-06	0.0957194
cg03447967	chr2	45163099			chr2:45164561-45166567	N_Shore	0.0016268	0.000350985	3.57017e-06	0.0957194
cg04750100	chr2	136595281	LCT	TSS1500		OpenSea	0.00831371	0.00179524	3.6396e-06	0.0957194
cg04109543	chr6	10422874			chr6:10422321-10422648	S_Shore	-0.00283658	0.000613046	3.70938e-06	0.0957194
cg20235658	chr7	156815030			chr7:156810572-156814593	S_Shore	0.0010272	0.000222317	3.82965e-06	0.0957194
cg18417505	chr2	241498911	ANKMY1;ANKMY1;ANKMY1;ANKMY1;ANKMY1;DUSP28;ANKMY1	TSS1500;TSS1500;TSS1500;TSS1500;TSS1500;TSS1500;Body	chr2:241496576-241497600	S_Shore	0.0030019	0.00065005	3.87528e-06	0.0957194
cg12231969	chr2	119605253	EN1;EN1	1stExon;5'UTR	chr2:119605200-119605620	Island	0.00324145	0.000701991	3.88358e-06	0.0957194
cg00496967	chr17	15371256	CDRT4	TSS1500		OpenSea	-0.00342499	0.000744226	4.18278e-06	0.09897
cg09473315	chr17	76228233	LOC283999	Body	chr17:76228110-76228380	Island	0.0024642	0.000541033	5.24802e-06	0.114377
cg09326409	chr16	31342453	ITGAM;ITGAM	Body;Body	chr16:31342452-31343140	Island	-0.00347062	0.00076277	5.36402e-06	0.114377
cg01308806	chr19	4276778			chr19:4279042-4279809	N_Shelf	0.00470168	0.00103493	5.54661e-06	0.114377
cg07401928	chr19	38411857	SIPA1L3	5'UTR		OpenSea	0.00421159	0.000927524	5.60737e-06	0.114377
cg03679521	chr17	37764153	NEUROD2;NEUROD2	5'UTR;1stExon	chr17:37764092-37764304	Island	0.00111259	0.000246384	6.31158e-06	0.122686
cg06101738	chr15	60771071	NARG2;NARG2	5'UTR;5'UTR	chr15:60771068-60771558	Island	0.000291549	6.462e-05	6.42953e-06	0.122686
cg21625570	chr12	50268448	FAIM2	Body		OpenSea	0.00328388	0.000730664	6.97715e-06	0.1264
cg13738144	chr6	100054723	PRDM13;PRDM13	1stExon;5'UTR	chr6:100054686-100054988	Island	0.00232126	0.000516823	7.07564e-06	0.1264
cg22492252	chr1	16302707	ZBTB17	TSS200	chr1:16301902-16302672	S_Shore	0.000838643	0.000186957	7.26518e-06	0.1264
cg23950597	chr19	37808831			chr19:37808538-37809033	Island	0.00124151	0.000278133	8.0544e-06	0.132716
cg17540545	chr19	35630355	FXYD1;FXYD1	5'UTR;TSS200	chr19:35632356-35632572	N_Shelf	0.00778919	0.00175586	9.16006e-06	0.132716
cg03581459	chr14	105780137	PACS2;PACS2	TSS1500;TSS1500	chr14:105780339-105782027	N_Shore	0.00140537	0.000317167	9.37959e-06	0.132716
cg06125307	chr15	59700263				OpenSea	0.00525111	0.00118512	9.38603e-06	0.132716
cg03399398	chr2	201375004	KCTD18	TSS1500	chr2:201374435-201374968	S_Shore	0.000449099	0.000101549	9.75627e-06	0.132716
cg26756782	chr16	89922218	SPIRE2	Body	chr16:89920497-89920740	S_Shore	0.00677221	0.00153331	1.00213e-05	0.132716
cg12911122	chr6	41516486	FOXP4;FOXP4;FOXP4	5'UTR;5'UTR;5'UTR	chr6:41513652-41516189	S_Shore	0.00397811	0.000902489	1.04363e-05	0.132716
cg19247124	chr1	47697496			chr1:47696504-47698197	Island	0.00184794	0.000419275	1.04584e-05	0.132716
cg15975171	chr5	1239687	SLC6A18	Body	chr5:1242444-1242664	N_Shelf	0.00349959	0.000794049	1.04678e-05	0.132716
cg04517374	chr20	60981909	CABLES2	Body	chr20:60982405-60982780	N_Shore	-0.00363534	0.000825542	1.06481e-05	0.132716
cg02295477	chr20	30944844	ASXL1;ASXL1	TSS1500;TSS1500	chr20:30945647-30947033	N_Shore	0.00367352	0.000835616	1.10169e-05	0.132716
cg05929314	chr17	71640758	SDK2	TSS1500	chr17:71639028-71641670	Island	-0.000214301	4.87755e-05	1.11477e-05	0.132716
cg20152424	chr11	576455	PHRF1;LOC143666	TSS200;TSS1500	chr11:575464-577093	Island	0.000962726	0.000219453	1.14956e-05	0.132716
cg03086707	chr5	140740607	PCDHGA4;PCDHGA2;PCDHGB2;PCDHGA1;PCDHGB1;PCDHGA3;PCDHGB2	Body;Body;1stExon;Body;Body;Body;1stExon	chr5:140741174-140741738	N_Shore	-0.0093756	0.0021392	1.17188e-05	0.132716
cg21245135	chr10	99186516	PGAM1	Body	chr10:99185778-99186294	S_Shore	-0.00139381	0.000318066	1.1752e-05	0.132716
cg03376831	chr20	56100143	CTCFL;CTCFL;CTCFL;CTCFL;CTCFL;CTCFL;CTCFL;CTCFL;CTCFL;CTCFL;CTCFL;CTCFL;CTCFL;CTCFL;CTCFL;CTCFL;CTCFL;CTCFL;CTCFL;CTCFL;CTCFL;CTCFL;CTCFL	5'UTR;5'UTR;5'UTR;5'UTR;5'UTR;5'UTR;5'UTR;5'UTR;1stExon;1stExon;1stExon;1stExon;1stExon;1stExon;TSS1500;TSS1500;TSS1500;TSS1500;TSS1500;5'UTR;5'UTR;5'UTR;5'UTR	chr20:56099970-56100250	Island	0.00376908	0.000860171	1.17713e-05	0.132716
cg15254424	chr3	50388344	TUSC4;CYB561D2;CYB561D2;TUSC4	5'UTR;1stExon;5'UTR;1stExon	chr3:50387959-50388681	Island	0.00059059	0.000134928	1.20287e-05	0.132716
cg13026072	chr11	65380126	MAP3K11	Body	chr11:65381582-65381872	N_Shore	0.00509013	0.00116699	1.29014e-05	0.132716
cg03640732	chr9	650834	KANK1;KANK1;KANK1	5'UTR;5'UTR;5'UTR		OpenSea	0.00582935	0.00133664	1.29348e-05	0.132716
cg01781084	chr19	39063786	RYR1;RYR1	Body;Body		OpenSea	-0.00306644	0.000703486	1.30704e-05	0.132716
cg17033598	chr12	6334709	CD9;CD9	ExonBnd;Body		OpenSea	-0.00289489	0.000664717	1.33021e-05	0.132716
cg19741688	chr14	70346849	SMOC1;SMOC1	Body;Body	chr14:70345943-70346527	S_Shore	0.000729082	0.000167574	1.35635e-05	0.132716
cg02933404	chr1	176283088				OpenSea	0.00503388	0.00115716	1.36e-05	0.132716
cg20445467	chr7	17337816	AHR	TSS1500	chr7:17338252-17339101	N_Shore	-0.00127262	0.000292581	1.36354e-05	0.132716
cg02650122	chr11	6425422	APBB1;APBB1;APBB1;APBB1;APBB1;APBB1;APBB1;APBB1;APBB1	5'UTR;5'UTR;5'UTR;Body;Body;Body;Body;Body;Body		OpenSea	-0.00264066	0.000607394	1.37687e-05	0.132716
cg21156793	chr2	71301576	NAGK	Body		OpenSea	-0.00748705	0.00172347	1.39803e-05	0.132716
cg01660244	chr6	46620406	CYP39A1;CYP39A1;SLC25A27	5'UTR;1stExon;TSS1500	chr6:46620541-46621189	N_Shore	0.00175688	0.000404509	1.40398e-05	0.132716
cg01577760	chr11	67776123	ALDH3B1;ALDH3B1	1stExon;5'UTR		OpenSea	0.0043858	0.00101204	1.46691e-05	0.132716
cg03744957	chr10	7714926				OpenSea	0.00273936	0.000632322	1.4761e-05	0.132716
cg11964207	chr19	2199129	DOT1L	Body	chr19:2199921-2200126	N_Shore	0.00331934	0.000766204	1.47631e-05	0.132716
cg04573276	chr11	35639632	FJX1	TSS200	chr11:35639629-35641485	Island	0.000202635	4.68065e-05	1.49647e-05	0.132716
cg24431872	chr4	11429036	HS3ST1	5'UTR	chr4:11429414-11429633	N_Shore	0.0016124	0.000372523	1.50245e-05	0.132716
cg19509326	chr11	65359100	EHBP1L1	Body	chr11:65359292-65360328	N_Shore	-0.00222367	0.000513762	1.50321e-05	0.132716
cg16387046	chr12	55248207	MUCL1	TSS200		OpenSea	0.00637309	0.00147383	1.53114e-05	0.133194
cg00676224	chr11	75946680			chr11:75945903-75947583	Island	-0.00201049	0.000467099	1.67593e-05	0.13665
cg19395554	chr15	75928342			chr15:75931952-75932782	N_Shelf	0.00596703	0.00138858	1.72965e-05	0.13665
cg25665603	chr3	105085419	ALCAM;ALCAM;ALCAM;ALCAM	TSS200;TSS200;TSS200;TSS200	chr3:105085990-105086223	N_Shore	0.000288759	6.72233e-05	1.74287e-05	0.13665
cg13048466	chr1	22591361				OpenSea	-0.00391961	0.000914379	1.81399e-05	0.13665
cg24408313	chr18	60988465			chr18:60986621-60988286	S_Shore	0.00292804	0.000683489	1.83595e-05	0.13665
cg06373816	chr12	130941306	RIMBP2	Body		OpenSea	0.00410008	0.000957482	1.85096e-05	0.13665
cg20617834	chr8	10560360				OpenSea	-0.00112667	0.000263182	1.86101e-05	0.13665
cg06617834	chr4	54942790				OpenSea	0.00231958	0.000542937	1.93472e-05	0.13665
cg16636054	chr3	183862978	EIF2B5	3'UTR		OpenSea	0.00241787	0.000566317	1.95941e-05	0.13665
cg01244043	chr20	1448437	NSFL1C;NSFL1C;NSFL1C	TSS200;TSS200;TSS200	chr20:1446936-1447729	S_Shore	0.00661019	0.0015488	1.9729e-05	0.13665
cg22325921	chr4	136482220				OpenSea	-0.00199836	0.000468345	1.9825e-05	0.13665
cg03305004	chr7	73948381	GTF2IRD1;GTF2IRD1	Body;Body		OpenSea	0.00176429	0.000413738	2.00557e-05	0.13665
cg03519441	chr21	41554930	DSCAM	Body	chr21:41554618-41554959	Island	0.00477417	0.00112061	2.04134e-05	0.13665
cg14012610	chr3	48673451	SLC26A6;SLC26A6;SLC26A6	TSS1500;TSS1500;TSS1500	chr3:48672406-48673160	S_Shore	0.00340842	0.000800496	2.06367e-05	0.13665
cg10590909	chr10	70286987	SLC25A16	Body	chr10:70286960-70287396	Island	0.00149746	0.000351817	2.07791e-05	0.13665
cg21733597	chr15	78441695	IDH3A	TSS200	chr15:78441495-78442261	Island	-0.00029222	6.86658e-05	2.08407e-05	0.13665
cg22319207	chr17	40119181	CNP	Body	chr17:40118605-40119301	Island	0.00112263	0.000264007	2.11589e-05	0.13665
cg22678932	chr22	22006201	MIR130B;MIR301B	TSS1500;TSS1500	chr22:22006079-22007048	Island	0.0017343	0.000408082	2.13892e-05	0.13665
cg26816438	chr1	45139524	TMEM53;C1orf228	Body;TSS1500	chr1:45139770-45140584	N_Shore	0.00244448	0.000575734	2.17767e-05	0.13665
cg08698806	chr1	205012335	CNTN2	TSS200		OpenSea	-0.000141097	3.32326e-05	2.17858e-05	0.13665
cg15233074	chr4	3288101				OpenSea	0.00463763	0.00109254	2.18775e-05	0.13665
cg02897707	chr11	55494232				OpenSea	0.00524442	0.00123555	2.18969e-05	0.13665
cg02957305	chr14	51452451	TRIM9	Body		OpenSea	-0.00137619	0.000324248	2.19319e-05	0.13665
cg14021478	chr6	33384537	CUTA;CUTA;CUTA;CUTA;CUTA	Body;Body;Body;Body;Body	chr6:33385678-33386262	N_Shore	0.0041055	0.00096736	2.19549e-05	0.13665
cg03167169	chr6	119122148				OpenSea	0.00313804	0.000739676	2.21087e-05	0.13665
cg18021804	chr1	26689635	ZNF683;ZNF683;ZNF683;ZNF683;ZNF683;ZNF683	ExonBnd;ExonBnd;ExonBnd;Body;Body;Body	chr1:26686516-26687281	S_Shelf	0.0034863	0.000822778	2.26294e-05	0.13665
cg21338852	chr2	47143656	MCFD2;MCFD2;MCFD2;MCFD2;MCFD2;MCFD2;MCFD2	5'UTR;TSS1500;TSS1500;TSS1500;Body;TSS1500;TSS1500	chr2:47142466-47143261	S_Shore	0.00100741	0.000237928	2.29483e-05	0.13665
cg26149738	chr19	34287125	KCTD15;KCTD15;KCTD15	TSS1500;TSS1500;TSS1500	chr19:34286184-34289135	Island	-0.00306748	0.000724481	2.29534e-05	0.13665
cg23453437	chr7	148892747	ZNF282	1stExon	chr7:148892424-148892837	Island	0.00204825	0.000484182	2.33349e-05	0.13665
cg23294158	chr17	47548493			chr17:47547371-47547884	S_Shore	0.00415273	0.000981983	2.34818e-05	0.13665
cg09853805	chr1	186623983				OpenSea	-0.00107926	0.000255344	2.37146e-05	0.13665
cg10671932	chr12	12185068				OpenSea	0.00546804	0.00129413	2.3866e-05	0.13665

## Sheet: S14.
Supplemental Table S14. Association of breastfeeding "never"/"ever" with CpG sites in adjusted model (2) in sub-sample <10 years: top 100 and genomic annotation
* associations after removal of outliers
cgID	chromosome	position	gene	gene region	cpg island name	relation to island	estimate	SE	pvalue	qvalue	estimates*	RobustSEs*	pvalue*
cg03463465	chr6	164143581				OpenSea	0.360386	0.0341235	4.50723e-26	3.55039e-20	-0.00315887	0.00122946	0.0101901
cg16279140	chr14	103981749				OpenSea	-0.411457	0.052271	3.50132e-15	1.37901e-09
cg07670516	chr17	5019840	ZNF232	5'UTR	chr17:5019637-5019879	Island	0.249464	0.0324146	1.40349e-14	3.68516e-09	0.00641412	0.0143905	0.655801
cg05823759	chr7	149646627				OpenSea	0.205201	0.032384	2.35052e-10	4.62883e-05
cg27284194	chr4	1044797			chr4:1044434-1044873	Island	0.638466	0.107535	2.89823e-09	0.000456593
cg03995300	chr17	5019989	ZNF232	5'UTR	chr17:5019050-5019551	S_Shore	0.229595	0.0400829	1.01623e-08	0.00133415
cg20820810	chr11	71850130	FOLR3	Body		OpenSea	-0.300149	0.0540575	2.81776e-08	0.00317083	-0.00134737	0.00107935	0.211918
cg24040048	chr1	29203796				OpenSea	0.0253016	0.00476136	1.07278e-07	0.00976244
cg04378774	chr21	40759555	WRB;WRB	TSS200;Body	chr21:40760626-40760829	N_Shore	0.0409955	0.00772502	1.11541e-07	0.00976244
cg23934942	chr1	202219220	LGR6;LGR6;LGR6	Body;Body;Body		OpenSea	0.110393	0.0209414	1.35301e-07	0.0106578
cg27119318	chr21	40759574	WRB;WRB	Body;TSS200	chr21:40760626-40760829	N_Shore	0.0573137	0.0115274	6.62851e-07	0.0409884
cg19761502	chr21	40759534	WRB;WRB	Body;TSS200	chr21:40760626-40760829	N_Shore	0.0321449	0.0064691	6.73029e-07	0.0409884
cg24124620	chr8	142505085	FLJ43860	Body		OpenSea	0.250234	0.0503692	6.76452e-07	0.0409884
cg15977137	chr21	40759694	WRB;WRB;WRB	Body;1stExon;5'UTR	chr21:40760626-40760829	N_Shore	0.0465811	0.00945285	8.31926e-07	0.0452624
cg16915057	chr2	11237705				OpenSea	0.355045	0.0721519	8.6191e-07	0.0452624
cg04170508	chr9	34663048	CCL27	TSS1500	chr9:34664930-34665687	N_Shore	0.201944	0.0412377	9.72744e-07	0.0478901
cg19684207	chr21	40759686	WRB;WRB	Body;TSS200	chr21:40760626-40760829	N_Shore	0.057901	0.0118942	1.12727e-06	0.0522331
cg26434090	chr11	117665395	DSCAML1	Body	chr11:117666634-117668141	N_Shore	0.0240228	0.0049516	1.22519e-06	0.0536165
cg04383049	chr8	20265542				OpenSea	0.0137171	0.00283896	1.35343e-06	0.0561111
cg21736411	chr21	40759659	WRB;WRB	Body;TSS200	chr21:40760626-40760829	N_Shore	0.0131427	0.00277715	2.21832e-06	0.0873699
cg01701183	chr15	96666138				OpenSea	0.0330179	0.00707681	3.07636e-06	0.115394
cg09618223	chr3	42753629	CCDC13	Body		OpenSea	0.011885	0.00257375	3.87911e-06	0.132721
cg18339969	chr1	22881309				OpenSea	0.0290724	0.00630898	4.06361e-06	0.132721
cg18380783	chr21	38630506	DSCR3	Body	chr21:38630052-38630507	Island	0.0185005	0.0040178	4.13205e-06	0.132721
cg24526047	chr6	41445502				OpenSea	-0.0729374	0.0158538	4.21222e-06	0.132721
cg11287055	chr21	38630234	DSCR3	Body	chr21:38630052-38630507	Island	0.0564373	0.0123552	4.92674e-06	0.149263
cg02339592	chr1	181955925				OpenSea	0.0170415	0.00377135	6.22295e-06	0.181551
cg08057891	chr7	101146116	COL26A1;COL26A1	Body;Body		OpenSea	0.0148881	0.00331378	7.02944e-06	0.187772
cg09497880	chr9	95918949				OpenSea	0.0164246	0.00365717	7.08669e-06	0.187772
cg07861456	chr16	75654252	ADAT1	Body	chr16:75656905-75657360	N_Shelf	0.0119686	0.00266613	7.15129e-06	0.187772
cg16704958	chr21	38630728	DSCR3	Body	chr21:38630052-38630507	S_Shore	0.0093895	0.00210324	8.03315e-06	0.202092
cg25703477	chr17	79095408	AATK;AATK	Body;Body	chr17:79093076-79096677	Island	0.0117035	0.00262432	8.2098e-06	0.202092
cg15512166	chr5	179544005	RASGEF1C	Body		OpenSea	0.0168726	0.00381159	9.57071e-06	0.225847
cg14304779	chr19	1411454	DAZAP1;DAZAP1	Body;Body	chr19:1407109-1408843	S_Shelf	0.0127227	0.00287989	9.9724e-06	0.225847
cg17751982	chr2	232419643				OpenSea	0.0191038	0.00432564	1.0035e-05	0.225847
cg26479305	chr12	52470979	C12orf44;C12orf44	3'UTR;3'UTR	chr12:52473350-52474178	N_Shelf	0.338091	0.0769269	1.10788e-05	0.242414
cg00118978	chr3	14597418			chr3:14597400-14597651	Island	0.0106523	0.00245429	1.42302e-05	0.302857
cg19907305	chr19	18902117	COMP	TSS200	chr19:18899037-18902284	Island	0.0124377	0.00286947	1.46101e-05	0.302857
cg26130581	chr17	42449613	ITGA2B	3'UTR		OpenSea	0.0194519	0.00449627	1.51685e-05	0.30637
cg22827986	chr11	48284249	OR4X1	TSS1500		OpenSea	0.0429214	0.00994152	1.57885e-05	0.31092
cg09002922	chr5	87956389	LOC645323	Body	chr5:87956489-87957187	N_Shore	0.00747046	0.00173251	1.61835e-05	0.310924
cg18311678	chr10	85953999	PCDH21	TSS1500	chr10:85954199-85955303	N_Shore	0.0235308	0.00548228	1.76953e-05	0.331875
cg02227453	chr22	50919482	ADM2	TSS1500	chr22:50919453-50920376	Island	0.0217821	0.00510658	1.99461e-05	0.365389
cg08350509	chr19	3028220	TLE2;TLE2;TLE2	Body;Body;Body	chr19:3028592-3029299	N_Shore	0.0375115	0.00880879	2.05875e-05	0.368568
cg08950410	chr11	30047362				OpenSea	0.0318379	0.00749692	2.16848e-05	0.372772
cg12257170	chr19	2222026	DOT1L	Body	chr19:2217742-2218096	S_Shelf	0.00315636	0.000743385	2.17688e-05	0.372772
cg21744189	chr8	103540922				OpenSea	0.0667607	0.0157903	2.35812e-05	0.395216
cg07274618	chr17	74070698	GALR2	TSS200	chr17:74070404-74073530	Island	0.00503159	0.00119156	2.41412e-05	0.396172
cg02081718	chr6	88300968	RARS2;ORC3;ORC3;ORC3	TSS1500;5'UTR;Body;Body	chr6:88299620-88299945	S_Shore	-0.00938381	0.00223309	2.64369e-05	0.424993
cg27272363	chr8	125951852				OpenSea	0.0203419	0.00486816	2.93362e-05	0.462168
cg09538156	chr1	165088426			chr1:165086756-165087026	S_Shore	0.0203204	0.00487308	3.0469e-05	0.470603
cg15470672	chr1	24104458	C1orf128	TSS1500	chr1:24104502-24105263	N_Shore	0.00214194	0.000517008	3.42856e-05	0.496734
cg20654171	chr3	156872615	CCNL1;CCNL1	Body;Body		OpenSea	0.0268047	0.00647047	3.43362e-05	0.496734
cg26942980	chr1	5888486				OpenSea	0.0122717	0.00296653	3.52342e-05	0.496734
cg26226661	chr1	223212906				OpenSea	0.0144623	0.00349647	3.53021e-05	0.496734
cg21439725	chr12	110511505				OpenSea	0.020762	0.00501962	3.53138e-05	0.496734
cg14502347	chr20	33033157	ITCH;ITCH;ITCH	Body;Body;Body		OpenSea	0.00905819	0.00219789	3.76716e-05	0.498321
cg02737759	chr12	72057786	THAP2;THAP2;ZFC3H1	1stExon;5'UTR;TSS200	chr12:72056768-72057787	Island	0.00350175	0.000850419	3.82706e-05	0.498321
cg16604066	chr5	178680976	ADAMTS2;ADAMTS2	Body;Body	chr5:178684326-178684659	N_Shelf	-0.00795754	0.00193349	3.86122e-05	0.498321
cg21082141	chr4	81111985	PRDM8	5'UTR	chr4:81109887-81110460	S_Shore	0.0156179	0.0037964	3.89058e-05	0.498321
cg26692873	chr6	25417079	LRRC16A	Body		OpenSea	-0.0266737	0.00648627	3.91689e-05	0.498321
cg25023975	chr9	115598933	SNX30	Body		OpenSea	-0.0123858	0.00301981	4.10476e-05	0.498321
cg18925601	chr7	158752715			chr7:158752436-158752716	Island	0.0652112	0.0159004	4.1098e-05	0.498321
cg20715809	chr15	79471484				OpenSea	0.0134419	0.00328225	4.21557e-05	0.498321
cg25963429	chr11	46301410	CREB3L1	Body	chr11:46299544-46300216	S_Shore	0.0144231	0.00352669	4.31933e-05	0.498321
cg02668773	chr17	56356963	MPO	Body	chr17:56356374-56357013	Island	0.0275959	0.00675479	4.40048e-05	0.498321
cg25323005	chr8	1779117	ARHGEF10	5'UTR	chr8:1779620-1779821	N_Shore	0.234782	0.0574749	4.40857e-05	0.498321
cg15703365	chr7	5862996	ZNF815	Body	chr7:5862830-5863066	Island	0.0343239	0.00840787	4.4582e-05	0.498321
cg17651247	chr16	1578024	TMEM204;IFT140	TSS1500;Body	chr16:1574515-1574986	S_Shelf	0.0203417	0.00498399	4.47628e-05	0.498321
cg23995459	chr1	53191787	ZYG11B	TSS1500	chr1:53192023-53192428	N_Shore	0.0269858	0.00661233	4.48166e-05	0.498321
cg13909879	chr4	85420999			chr4:85422929-85423190	N_Shore	0.00237042	0.000580898	4.4916e-05	0.498321
cg13016308	chr11	3253581	MRGPRE;MRGPRE	5'UTR;1stExon	chr11:3253768-3254066	N_Shore	0.0180548	0.00443586	4.69766e-05	0.513944
cg12896271	chr4	119512856	LOC729218	TSS200		OpenSea	0.0468373	0.0115362	4.90699e-05	0.529492
cg15554044	chr8	1649853	DLGAP2;DLGAP2	3'UTR;3'UTR	chr8:1649439-1649759	S_Shore	0.0165651	0.00408551	5.02209e-05	0.534457
cg17076635	chr8	144484205				OpenSea	0.014153	0.00349604	5.15925e-05	0.534457
cg08111770	chr16	14539320	PARN;PARN;PARN	Body;Body;Body		OpenSea	-0.0227086	0.00561389	5.23073e-05	0.534457
cg10214421	chr7	155174508			chr7:155174128-155175248	Island	0.00833482	0.00206292	5.33841e-05	0.534457
cg03926815	chr3	13114681	IQSEC1	TSS200	chr3:13114627-13115245	Island	0.011739	0.00290556	5.34065e-05	0.534457
cg12039583	chr17	60758021	MRC2	Body	chr17:60757172-60758288	Island	0.0216121	0.00535041	5.3601e-05	0.534457
cg13064679	chr6	32049953	TNXB	Body	chr6:32046815-32047094	S_Shelf	0.0348103	0.00862579	5.44627e-05	0.536261
cg04508632	chr14	92730100				OpenSea	0.0172299	0.00427838	5.64421e-05	0.544495
cg03723935	chr19	485984			chr19:488554-490011	N_Shelf	0.0120621	0.00299589	5.66814e-05	0.544495
cg03054684	chr3	39543515	MOBP;MOBP	5'UTR;Body	chr3:39543771-39544223	N_Shore	0.0763744	0.0190472	6.07869e-05	0.570309
cg17155584	chr22	26165667	MYO18B	Body		OpenSea	0.0143763	0.00358546	6.08167e-05	0.570309
cg06493125	chr17	80074532	CCDC57	Body		OpenSea	-0.00688647	0.0017208	6.28333e-05	0.578703
cg05627733	chr21	40760258	WRB;WRB	Body;5'UTR	chr21:40760626-40760829	N_Shore	0.0348752	0.0087175	6.31811e-05	0.578703
cg18325521	chr12	25150540	C12orf77	TSS200		OpenSea	0.257478	0.0645048	6.56241e-05	0.581468
cg16265542	chr1	152814831	LCE6A	TSS1500		OpenSea	0.0183793	0.00460666	6.61516e-05	0.581468
cg12727795	chr5	149535695	PDGFRB	TSS1500		OpenSea	0.0104907	0.00262995	6.63756e-05	0.581468
cg02871680	chr17	47307956	PHOSPHO1;PHOSPHO1;PHOSPHO1;PHOSPHO1	5'UTR;5'UTR;1stExon;1stExon	chr17:47307740-47308276	Island	0.00164548	0.000412597	6.66056e-05	0.581468
cg10870489	chr5	143054154				OpenSea	0.0185402	0.00465123	6.71739e-05	0.581468
cg00948856	chr5	177589777			chr5:177592655-177592986	N_Shelf	0.0280529	0.00704372	6.81445e-05	0.583458
cg00716716	chr17	38021651	IKZF3;IKZF3;IKZF3;IKZF3;IKZF3;IKZF3	TSS1500;TSS1500;TSS1500;TSS1500;TSS1500;TSS1500	chr17:38020381-38020645	S_Shore	0.0207124	0.00521607	7.16062e-05	0.60406
cg03333679	chr8	47833020				OpenSea	0.0168355	0.00424143	7.20843e-05	0.60406
cg02962002	chr1	11760546	DRAXIN	5'UTR		OpenSea	0.0123908	0.00313356	7.67838e-05	0.635185
cg03313364	chr17	40440904	STAT5A	5'UTR	chr17:40440188-40441014	Island	0.011726	0.00297059	7.9012e-05	0.635185
cg26038971	chr3	14185774				OpenSea	0.0202113	0.00512066	7.91352e-05	0.635185
cg24942458	chr19	33723713			chr19:33726654-33726946	N_Shelf	0.0195334	0.00495506	8.07683e-05	0.635185
cg13270055	chr22	36960499	CACNG2	Body	chr22:36960369-36961054	Island	0.0311648	0.00791885	8.30152e-05	0.635185
cg17507749	chr15	85114479	UBE2QP1	TSS1500	chr15:85113435-85114361	S_Shore	0.00680935	0.00173094	8.3574e-05	0.635185

## Sheet: S15.
Supplemental Table S15. Association of breastfeeding duration (six categories) with CpG sites in adjusted model (2) in sub-sample <10 years: top 100 and genomic annotation
cgID	chromosome	position	gene	gene region	cpg island name	relation to island	estimate	SE	pvalue	qvalue
cg24135923	chr4	124267807				OpenSea	0.157872	0.0257506	8.74351e-10	0.000688736
cg23153283	chr1	62578993	INADL	Body		OpenSea	-0.130662	0.0247386	1.27992e-07	0.0504102
cg10361788	chr7	132223985	PLXNA4;PLXNA4;PLXNA4	5'UTR;5'UTR;5'UTR		OpenSea	0.13439	0.0274369	9.67518e-07	0.225978
cg08350509	chr19	3028220	TLE2;TLE2;TLE2	Body;Body;Body	chr19:3028592-3029299	N_Shore	0.0101922	0.00209522	1.14752e-06	0.225978
cg06202276	chr4	154713333			chr4:154713537-154714240	N_Shore	0.00698327	0.00146507	1.87447e-06	0.257268
cg15703365	chr7	5862996	ZNF815	Body	chr7:5862830-5863066	Island	0.010007	0.00210339	1.95961e-06	0.257268
cg02668773	chr17	56356963	MPO	Body	chr17:56356374-56357013	Island	0.00871872	0.00185239	2.51712e-06	0.272992
cg13921251	chr9	35036078				OpenSea	0.00809188	0.00172645	2.77251e-06	0.272992
cg16291276	chr1	208084071	CD34;CD34	Body;Body	chr1:208084098-208084513	N_Shore	0.0101733	0.00220145	3.8154e-06	0.333937
cg20576393	chr12	16758692	LMO3;LMO3	5'UTR;5'UTR		OpenSea	0.000876386	0.000191288	4.61659e-06	0.353662
cg12896271	chr4	119512856	LOC729218	TSS200		OpenSea	0.014719	0.00324019	5.55504e-06	0.353662
cg02871680	chr17	47307956	PHOSPHO1;PHOSPHO1;PHOSPHO1;PHOSPHO1	5'UTR;5'UTR;1stExon;1stExon	chr17:47307740-47308276	Island	0.000506186	0.000111824	5.99322e-06	0.353662
cg17337463	chr1	112176485	RAP1A;RAP1A;RAP1A	5'UTR;5'UTR;5'UTR		OpenSea	-0.00906384	0.00200445	6.12996e-06	0.353662
cg24587835	chr17	5674234	LOC339166	TSS1500		OpenSea	0.169712	0.0376456	6.53924e-06	0.353662
cg18717167	chr17	80266962				OpenSea	0.00864206	0.00192612	7.23083e-06	0.353662
cg24485927	chr2	795989				OpenSea	0.00508253	0.00113483	7.51053e-06	0.353662
cg21082141	chr4	81111985	PRDM8	5'UTR	chr4:81109887-81110460	S_Shore	0.00433343	0.000968313	7.63257e-06	0.353662
cg00127049	chr14	70616096	SLC8A3;SLC8A3;SLC8A3;SLC8A3;SLC8A3	Body;Body;Body;Body;Body		OpenSea	0.00531406	0.00119317	8.4382e-06	0.36927
cg19281603	chr19	49611733	SNRNP70	3'UTR	chr19:49610928-49611410	S_Shore	0.00155392	0.000351586	9.88135e-06	0.408591
cg25870670	chr11	62385071	B3GAT3;B3GAT3;B3GAT3;B3GAT3;B3GAT3	Body;Body;Body;Body;Body		OpenSea	-0.00738597	0.00167827	1.07783e-05	0.408591
cg14019757	chr17	67231728	ABCA10	5'UTR		OpenSea	0.00557975	0.00126852	1.08928e-05	0.408591
cg00658449	chr8	47751953	BEYLA;BEYLA	TSS1500;TSS1500		OpenSea	0.00600214	0.00137311	1.23558e-05	0.442399
cg00243480	chr14	34269416	NPAS3;NPAS3;NPAS3;NPAS3	Body;Body;Body;Body	chr14:34268946-34270438	Island	0.0143348	0.00329376	1.34827e-05	0.457773
cg27284194	chr4	1044797			chr4:1044434-1044873	Island	0.173386	0.0399075	1.39474e-05	0.457773
cg02790379	chr1	22140769	LDLRAD2	Body	chr1:22140891-22141407	N_Shore	0.00296885	0.000686574	1.53122e-05	0.45953
cg07362569	chr17	61921086	SMARCD2;SMARCD2	TSS1500;TSS1500	chr17:61919659-61920656	S_Shore	0.0388656	0.00899905	1.56836e-05	0.45953
cg26272214	chr1	177225888	FAM5B	Body		OpenSea	0.00496989	0.00115099	1.57511e-05	0.45953
cg08356637	chr11	8385767				OpenSea	0.00537532	0.00125431	1.82358e-05	0.506418
cg23934942	chr1	202219220	LGR6;LGR6;LGR6	Body;Body;Body		OpenSea	0.057356	0.0133992	1.8644e-05	0.506418
cg19560701	chr18	53447211			chr18:53447074-53447842	Island	0.00205954	0.000484251	2.10898e-05	0.535145
cg11489125	chr13	115062696	UPF3A;UPF3A	Body;Body		OpenSea	-0.0781682	0.0184077	2.17137e-05	0.535145
cg13085895	chr12	7047250	ATN1;ATN1	Body;Body	chr12:7046237-7047257	Island	-0.000349372	8.25078e-05	2.29154e-05	0.535145
cg11287055	chr21	38630234	DSCR3	Body	chr21:38630052-38630507	Island	0.0142554	0.00336982	2.33378e-05	0.535145
cg08165028	chr17	76371647			chr17:76374443-76375201	N_Shelf	0.00563984	0.00133556	2.41243e-05	0.535145
cg26038971	chr3	14185774				OpenSea	0.00593252	0.00141015	2.58759e-05	0.535145
cg22891060	chr7	5862983	ZNF815	Body	chr7:5862830-5863066	Island	0.0145182	0.00345688	2.67141e-05	0.535145
cg06460475	chr11	7110148	RBMXL2	TSS200	chr11:7110132-7111376	Island	0.0222003	0.00529726	2.77854e-05	0.535145
cg06576873	chr2	121499363			chr2:121499228-121499578	Island	0.00524571	0.00125197	2.78989e-05	0.535145
cg17333973	chr11	2847019	KCNQ1;KCNQ1	Body;Body		OpenSea	0.00912538	0.00217908	2.81757e-05	0.535145
cg25023975	chr9	115598933	SNX30	Body		OpenSea	-0.00363561	0.000868242	2.82259e-05	0.535145
cg18311678	chr10	85953999	PCDH21	TSS1500	chr10:85954199-85955303	N_Shore	0.00675747	0.0016152	2.86833e-05	0.535145
cg17571690	chr3	98450747	ST3GAL6;ST3GAL6;ST3GAL6;ST3GAL6;ST3GAL6;ST3GAL6;ST3GAL6-AS1	TSS1500;TSS1500;TSS1500;TSS1500;TSS1500;TSS1500;Body	chr3:98451286-98452225	N_Shore	0.00257725	0.000617123	2.96378e-05	0.535145
cg21736411	chr21	40759659	WRB;WRB	Body;TSS200	chr21:40760626-40760829	N_Shore	0.00353219	0.00084622	2.99185e-05	0.535145
cg19423247	chr9	35036699				OpenSea	0.00903692	0.00216842	3.07947e-05	0.535145
cg07274618	chr17	74070698	GALR2	TSS200	chr17:74070404-74073530	Island	0.00137066	0.000328934	3.08642e-05	0.535145
cg00997647	chr20	17950965	SNX5;SNX5;MGME1;MGME1;MGME1	TSS1500;TSS1500;Body;Body;Body	chr20:17948755-17949921	S_Shore	0.00671714	0.00161476	3.18475e-05	0.535145
cg23733394	chr1	839752			chr1:839694-840619	Island	-0.0804345	0.0193387	3.19302e-05	0.535145
cg04378774	chr21	40759555	WRB;WRB	TSS200;Body	chr21:40760626-40760829	N_Shore	0.00919081	0.00221333	3.289e-05	0.539363
cg24526047	chr6	41445502				OpenSea	-0.0178477	0.00430714	3.41678e-05	0.539363
cg04522794	chr5	2173001				OpenSea	0.00422657	0.0010207	3.45985e-05	0.539363
cg18380783	chr21	38630506	DSCR3	Body	chr21:38630052-38630507	Island	0.00450512	0.00109068	3.61873e-05	0.539363
cg13403462	chr20	32256071	NECAB3;NECAB3;C20orf134;C20orf134	Body;Body;1stExon;3'UTR	chr20:32254811-32255989	S_Shore	0.0139927	0.00338812	3.62889e-05	0.539363
cg01359111	chr19	12271904			chr19:12273794-12274291	N_Shore	-0.00660655	0.00159968	3.62903e-05	0.539363
cg22306155	chr18	45552771			chr18:45555644-45556213	N_Shelf	0.00164891	0.000400396	3.81822e-05	0.55469
cg14013756	chr12	32136502	KIAA1551	Body		OpenSea	-0.00962896	0.00234001	3.87298e-05	0.55469
cg03612055	chr5	37840429	GDNF;GDNF-AS1	TSS1500;TSS200	chr5:37836747-37840726	Island	-0.00020633	5.02556e-05	4.03256e-05	0.56723
cg09538156	chr1	165088426			chr1:165086756-165087026	S_Shore	0.00517526	0.00126379	4.22098e-05	0.583318
cg16981024	chr10	35896654	GJD4	Body	chr10:35896518-35897461	Island	0.00423271	0.00103501	4.32266e-05	0.58707
cg03514934	chr16	87731582	JPH3	3'UTR		OpenSea	0.000682024	0.000167094	4.47131e-05	0.596966
cg13061910	chr14	21288715				OpenSea	-0.0058036	0.00142881	4.86902e-05	0.604342
cg01280128	chr11	66034963	KLC2;RAB1B;KLC2;KLC2;KLC2	3'UTR;TSS1500;3'UTR;3'UTR;3'UTR	chr11:66034751-66035054	Island	-0.00149308	0.000367809	4.92011e-05	0.604342
cg00478435	chr20	32254706	NECAB3;NECAB3;C20orf134;C20orf134	Body;Body;1stExon;5'UTR	chr20:32254811-32255989	N_Shore	0.00700657	0.00172683	4.96079e-05	0.604342
cg05176195	chr17	71781862	LOC400620;LINC00469	TSS1500;Body		OpenSea	0.0047041	0.00115952	4.97189e-05	0.604342
cg23549902	chr7	5184155			chr7:5183878-5184223	Island	0.018991	0.00468303	5.00763e-05	0.604342
cg26683881	chr1	41888870			chr1:41889270-41889626	N_Shore	0.00219085	0.000540279	5.01259e-05	0.604342
cg09086037	chr5	14488255	TRIO	Body	chr5:14487930-14488536	Island	0.000843669	0.000208176	5.06361e-05	0.604342
cg18584803	chr8	142441415	PTP4A3;PTP4A3	3'UTR;3'UTR	chr8:142439683-142440547	S_Shore	0.00319755	0.000790293	5.20942e-05	0.612465
cg04603354	chr9	131638333	CCBL1;CCBL1;CCBL1;CCBL1;CCBL1	5'UTR;5'UTR;5'UTR;5'UTR;Body		OpenSea	0.00324608	0.000806265	5.67161e-05	0.624111
cg23836594	chr17	37894258	GRB7;GRB7;GRB7	5'UTR;TSS1500;1stExon		OpenSea	0.00142464	0.000353917	5.689e-05	0.624111
cg14131536	chr2	98340921	ZAP70	Body	chr2:98340397-98340959	Island	0.0135821	0.00337585	5.7388e-05	0.624111
cg20570109	chr8	103540783				OpenSea	0.00864891	0.00215009	5.75651e-05	0.624111
cg16786843	chr1	42321408	HIVEP3;HIVEP3;HIVEP3;HIVEP3	5'UTR;5'UTR;Body;Body		OpenSea	-0.00564811	0.00140658	5.93249e-05	0.624111
cg20023621	chr7	5184222	ZNF890P	TSS200	chr7:5183878-5184223	Island	0.00966698	0.00240822	5.96571e-05	0.624111
cg11194061	chr3	66515108	LRIG1	Body		OpenSea	0.00290424	0.0007243	6.07922e-05	0.624111
cg06013974	chr7	55612985	VOPP1;VOPP1	Body;Body		OpenSea	-0.00817662	0.00204	6.11958e-05	0.624111
cg25791773	chr11	129910324			chr11:129910305-129910950	Island	0.00140745	0.000351209	6.13786e-05	0.624111
cg08537688	chr8	103540484				OpenSea	0.00828264	0.00206883	6.24011e-05	0.624111
cg02486421	chr8	131027724			chr8:131028491-131029095	N_Shore	0.00528974	0.00132135	6.24671e-05	0.624111
cg26337010	chr11	2176910	INS-IGF2;INS-IGF2	Body;Body	chr11:2176839-2177043	Island	0.00606664	0.00151559	6.25925e-05	0.624111
cg24005645	chr3	146187109	PLSCR2;PLSCR2;PLSCR2	TSS200;Body;5'UTR	chr3:146187108-146187710	Island	0.0122626	0.00306943	6.46701e-05	0.636767
cg21198638	chr19	46525566	PGLYRP1	Body	chr19:46526046-46526334	N_Shore	0.00607258	0.00152307	6.68983e-05	0.650575
cg26717133	chr10	85953953	PCDH21	TSS1500	chr10:85954199-85955303	N_Shore	0.00592964	0.00148883	6.81245e-05	0.654419
cg03595787	chr9	132110333			chr9:132114330-132114703	N_Shelf	0.00677221	0.00170232	6.94341e-05	0.658964
cg14704980	chr7	41607500				OpenSea	0.00310946	0.000782822	7.12358e-05	0.666772
cg05468439	chr6	14733832				OpenSea	0.00433825	0.00109338	7.25585e-05	0.666772
cg26916888	chr9	116923695	COL27A1	Body		OpenSea	0.00495436	0.00125073	7.45788e-05	0.666772
cg20550987	chr18	33022052				OpenSea	-0.0216615	0.00547327	7.56798e-05	0.666772
cg08599792	chr8	103540839				OpenSea	0.0126434	0.0031988	7.73218e-05	0.666772
cg20669292	chr17	40823420	PLEKHH3	Body	chr17:40821935-40823573	Island	0.00670945	0.00169907	7.85104e-05	0.666772
cg24107453	chr1	7720977	CAMTA1	Body	chr1:7723400-7725175	N_Shelf	0.00501057	0.0012704	8.01047e-05	0.666772
cg05635966	chr22	37447477	KCTD17;KCTD17;KCTD17;KCTD17	TSS1500;TSS1500;TSS1500;TSS1500	chr22:37447689-37448238	N_Shore	0.00472956	0.0011998	8.08152e-05	0.666772
cg13909879	chr4	85420999			chr4:85422929-85423190	N_Shore	0.000631129	0.000160256	8.20766e-05	0.666772
cg16917269	chr20	47923658				OpenSea	0.0050897	0.00129377	8.35401e-05	0.666772
cg21744189	chr8	103540922				OpenSea	0.0175635	0.00446669	8.42093e-05	0.666772
cg13791658	chr19	56165797	U2AF2;U2AF2;U2AF2;U2AF2	1stExon;5'UTR;1stExon;5'UTR	chr19:56163662-56167257	Island	-0.000373678	9.50668e-05	8.4704e-05	0.666772
cg27489772	chr12	121021490			chr12:121022419-121022704	N_Shore	0.00342163	0.000870636	8.49358e-05	0.666772
cg16208203	chr20	46670972				OpenSea	-0.00886401	0.00225616	8.53688e-05	0.666772
cg09002922	chr5	87956389	LOC645323	Body	chr5:87956489-87957187	N_Shore	0.00184819	0.000471074	8.73257e-05	0.666772
cg21532564	chr3	126062822	KLF15	Body	chr3:126062535-126062823	Island	0.00430906	0.00109913	8.83896e-05	0.666772
cg03302539	chr11	7110133	RBMXL2	TSS200	chr11:7110132-7111376	Island	0.019833	0.00505912	8.84562e-05	0.666772

## Sheet: S16.
Supplemental Table S16. Association of breastfeeding "never"/"ever" with CpG sites in adjusted model (2) in sub-sample > 10 years: top 100 and genomic annotation
cgID	chromosome	position	gene	gene region	cpg island name	relation to island	estimate*	SE*	pvalue*	qvalue	estimate**	SE**	pvalue**
cg09183220	chr3	101954626				OpenSea	0.328257	0.0283867	6.2885e-31	4.51942e-25	-0.004877873	0.005198899	0.3481154
cg14822216	chr9	128188454				OpenSea	0.479616	0.0452286	2.84666e-26	1.02292e-20	0.001321204	0.001550776	0.3942344
cg15639842	chr17	79404099	BAHCC1	Body		OpenSea	-0.0365727	0.00565738	1.0156e-10	2.43297e-05	-0.003815807	0.002291231	0.0958337
cg05107650	chr3	141160397	ZBTB38	5'UTR		OpenSea	-0.368306	0.0591399	4.73308e-10	8.50393e-05	-0.022568560	0.027027142	0.4036990
cg26752796	chr12	299707	SLC6A12;SLC6A12;SLC6A12;SLC6A12	3'UTR;3'UTR;3'UTR;3'UTR	chr12:298228-298500	S_Shore	-0.0275789	0.00553099	6.15636e-07	0.0884891
cg21553946	chr8	104514111	RIMS2	Body	chr8:104510870-104513913	S_Shore	0.00180865	0.000378699	1.7886e-06	0.214239
cg22888387	chr12	109908312	KCTD10	Body		OpenSea	-0.0161551	0.0034867	3.59813e-06	0.369415
cg10364202	chr5	80263643	RASGRF2	Body		OpenSea	0.0317367	0.00692096	4.5272e-06	0.406702
cg24787413	chr2	105410974				OpenSea	0.023893	0.00527646	5.94817e-06	0.474981
cg22416832	chr17	4965880				OpenSea	0.00228838	0.000515921	9.18462e-06	0.559853
cg07080682	chr15	44117116	MFAP1	TSS200	chr15:44119074-44119277	N_Shore	0.00294539	0.000664063	9.19008e-06	0.559853
cg09886786	chr16	25044018	LOC554206	Body	chr16:25043130-25043439	S_Shore	-0.0491068	0.0110807	9.34802e-06	0.559853
cg08765301	chr14	105350697	KIAA0284;KIAA0284	Body;Body	chr14:105350177-105350925	Island	-0.00979961	0.00222315	1.04336e-05	0.576803
cg14127956	chr10	134672586			chr10:134672369-134672604	Island	-0.004066	0.000936991	1.42859e-05	0.731821
cg16568681	chr11	33758505	CD59;CD59;CD59;CD59	TSS1500;TSS1500;TSS1500;TSS1500	chr11:33757476-33758122	S_Shore	0.0136671	0.0031642	1.56518e-05	0.731821
cg20814349	chr1	161510020				OpenSea	-0.110515	0.0256389	1.62926e-05	0.731821
cg04309483	chr11	61083246	DDB1	Body		OpenSea	0.0250635	0.00583867	1.76531e-05	0.74629
cg03860311	chr7	44364211	CAMK2B;CAMK2B;CAMK2B;CAMK2B;CAMK2B;CAMK2B;CAMK2B;CAMK2B	Body;Body;Body;Body;Body;Body;Body;Body	chr7:44364432-44365328	N_Shore	-0.0257767	0.00606111	2.11113e-05	0.842904
cg09513978	chr17	25318543				OpenSea	0.0161367	0.00381591	2.34948e-05	0.857913
cg24320534	chr4	124898864				OpenSea	-0.0226751	0.00536723	2.39234e-05	0.857913
cg18603434	chr8	104512506	RIMS2	TSS1500	chr8:104510870-104513913	Island	0.00824093	0.00195566	2.51016e-05	0.857913
cg18302637	chr5	1254777	TERT;TERT	Body;Body	chr5:1253737-1253951	S_Shore	-0.0138778	0.00330448	2.67295e-05	0.857913
cg12289553	chr10	52500425	ASAH2B	5'UTR	chr10:52499392-52500021	S_Shore	0.0129428	0.0030902	2.81003e-05	0.857913
cg01887388	chr2	81420861			chr2:81421204-81422532	N_Shore	0.0293233	0.00704169	3.12385e-05	0.857913
cg14776033	chr19	49240808	RASIP1	Body	chr19:49242018-49242962	N_Shore	-0.0287217	0.00690705	3.20607e-05	0.857913
cg22491379	chr2	120553625	PTPN4	5'UTR		OpenSea	-0.00639151	0.00154034	3.33306e-05	0.857913
cg05564186	chr6	24324466	DCDC2;DCDC2	Body;Body		OpenSea	-0.0344052	0.00832162	3.55837e-05	0.857913
cg20343797	chr3	153838670	ARHGEF26;ARHGEF26;ARHGEF26;ARHGEF26-AS1	TSS1500;TSS1500;TSS200;Body	chr3:153838787-153840380	N_Shore	0.0056005	0.00136365	4.00865e-05	0.857913
cg05569167	chr9	73483989	TRPM3;TRPM3;TRPM3;TRPM3;TRPM3;TRPM3;TRPM3;TRPM3;TRPM3	TSS200;TSS200;TSS200;TSS200;TSS200;TSS200;TSS200;TSS200;Body		OpenSea	0.0177619	0.0043324	4.13522e-05	0.857913
cg17968668	chr6	30038859	RNF39;RNF39	3'UTR;3'UTR	chr6:30038881-30039477	N_Shore	-0.0155915	0.00381358	4.34302e-05	0.857913
cg14862122	chr1	150981947	PRUNE;FAM63A;FAM63A;PRUNE;PRUNE;PRUNE;PRUNE;PRUNE;PRUNE;PRUNE	5'UTR;TSS1500;TSS1500;5'UTR;Body;Body;Body;Body;Body;Body	chr1:150980735-150981092	S_Shore	0.0133488	0.00327691	4.62926e-05	0.857913
cg02094354	chr5	35741350	SPEF2	Body		OpenSea	0.0141103	0.00346897	4.75049e-05	0.857913
cg20710824	chr17	80560593	FOXK2	3'UTR	chr17:80559025-80559450	S_Shore	0.0160743	0.0039529	4.77339e-05	0.857913
cg22211339	chr6	53660685	LRRC1	Body	chr6:53659254-53660972	Island	0.00321445	0.000790568	4.78257e-05	0.857913
cg12061069	chr17	2755793	RAP1GAP2;RAP1GAP2	Body;Body	chr17:2756101-2757938	N_Shore	0.0213341	0.00527042	5.1679e-05	0.857913
cg22513355	chr19	55046406	KIR3DX1;KIR3DX1;KIR3DX1;KIR3DX1	Body;Body;Body;Body		OpenSea	0.0317333	0.00787184	5.54822e-05	0.857913
cg27542276	chr2	241499562	DUSP28;DUSP28;ANKMY1	5'UTR;1stExon;Body	chr2:241496576-241497600	S_Shore	0.00656499	0.00162969	5.61652e-05	0.857913
cg23802307	chr13	112575212			chr13:112575723-112575998	N_Shore	0.017957	0.00445794	5.62298e-05	0.857913
cg08704675	chr17	34135721	TAF15;TAF15	TSS1500;TSS1500	chr17:34135878-34137007	N_Shore	0.00781302	0.00195102	6.21259e-05	0.857913
cg12199757	chr4	161050647				OpenSea	0.016807	0.00420221	6.34618e-05	0.857913
cg04960602	chr13	112352250				OpenSea	0.0149914	0.00375749	6.61487e-05	0.857913
cg26345916	chr3	193815787				OpenSea	0.016776	0.00420769	6.69162e-05	0.857913
cg15358743	chr18	56807035	SEC11C	TSS200	chr18:56806608-56807425	Island	0.00519075	0.00130511	6.97199e-05	0.857913
cg19909658	chr17	38447008	CDC6	Body	chr17:38443815-38444152	S_Shelf	-0.0233048	0.00586866	7.1557e-05	0.857913
cg17047786	chr15	90769260	SEMA4B;SEMA4B	Body;Body		OpenSea	0.0409753	0.0103206	7.17969e-05	0.857913
cg13468767	chr17	9672024			chr17:9674854-9675265	N_Shelf	0.0754672	0.0190116	7.20142e-05	0.857913
cg16680159	chr1	210436103				OpenSea	0.0151436	0.0038154	7.21541e-05	0.857913
cg12299771	chr14	50012007				OpenSea	-0.00645072	0.00162728	7.36688e-05	0.857913
cg14074440	chr5	148621870	ABLIM3;ABLIM3;ABLIM3;ABLIM3;ABLIM3	Body;Body;Body;Body;Body		OpenSea	-0.0163189	0.00412079	7.49039e-05	0.857913
cg11406662	chr18	38053811				OpenSea	0.0106569	0.00269364	7.61184e-05	0.857913
cg19485748	chr11	41435441				OpenSea	0.0207663	0.00524934	7.62167e-05	0.857913
cg23594638	chr11	70458719	SHANK2;SHANK2	Body;Body		OpenSea	-0.0214689	0.00543123	7.72234e-05	0.857913
cg25741215	chr2	63287082			chr2:63285949-63287097	Island	0.0362075	0.00916283	7.76427e-05	0.857913
cg17023972	chr18	67873333	RTTN	TSS1500	chr18:67872521-67873358	Island	0.00166893	0.000423293	8.05619e-05	0.857913
cg12496108	chr7	89941267				OpenSea	-0.0104044	0.0026394	8.08177e-05	0.857913
cg22840583	chr19	6991872	EMR4P	TSS1500		OpenSea	-0.0479261	0.0121609	8.1138e-05	0.857913
cg01730433	chr1	18857608				OpenSea	0.037947	0.00963176	8.15563e-05	0.857913
cg05392293	chr10	13911331	FRMD4A	Body		OpenSea	-0.0066547	0.00169291	8.46207e-05	0.857913
cg09391474	chr15	75362930				OpenSea	-0.0198021	0.00503904	8.50372e-05	0.857913
cg06367834	chr1	83451726	LINC01361;LINC01361	TSS1500;Body		OpenSea	-0.0121196	0.00309018	8.78316e-05	0.857913
cg06221449	chr1	29102029			chr1:29101790-29102069	Island	0.0347897	0.00887853	8.91363e-05	0.857913
cg04093736	chr8	67024651			chr8:67025850-67026118	N_Shore	0.0167062	0.00427232	9.21693e-05	0.857913
cg25573884	chr7	25992424			chr7:25990012-25991320	S_Shore	-0.00898009	0.00229773	9.29655e-05	0.857913
cg20093937	chr21	38643673			chr21:38639235-38640491	S_Shelf	0.0231573	0.00593307	9.49705e-05	0.857913
cg02901886	chr14	68961766	RAD51B;RAD51B	Body;Body		OpenSea	0.014646	0.00375908	9.77267e-05	0.857913
cg07401928	chr19	38411857	SIPA1L3	5'UTR		OpenSea	0.0197812	0.00507901	9.83244e-05	0.857913
cg01676200	chr1	243706206	AKT3;AKT3;AKT3	Body;Body;Body		OpenSea	-0.0372907	0.00958674	0.000100317	0.857913
cg02758495	chr9	80312751				OpenSea	0.0169645	0.00437338	0.000104872	0.857913
cg14347219	chr6	170597898	DLL1	Body	chr6:170598214-170601222	N_Shore	0.0198849	0.00512886	0.000105727	0.857913
cg19902443	chr20	11899807	BTBD3;BTBD3;BTBD3;BTBD3;BTBD3;BTBD3;BTBD3;BTBD3;BTBD3;BTBD3	5'UTR;Body;Body;Body;ExonBnd;ExonBnd;ExonBnd;ExonBnd;5'UTR;Body		OpenSea	0.0110546	0.00285504	0.000107965	0.857913
cg11148327	chr6	11390130				OpenSea	0.0186819	0.00483481	0.00011153	0.857913
cg25796963	chr3	52827657	ITIH3	TSS1500		OpenSea	-0.00588551	0.00152435	0.000112922	0.857913
cg20904702	chr1	21619471	LOC100506801;ECE1	TSS1500;Body	chr1:21616380-21617101	S_Shelf	0.016068	0.0041642	0.000114039	0.857913
cg13538859	chr11	48388375				OpenSea	0.0213341	0.00554087	0.000117962	0.857913
cg24461304	chr12	115104460			chr12:115104848-115105548	N_Shore	0.0324636	0.00843669	0.000119131	0.857913
cg25554034	chr3	46538926	RTP3	TSS1500		OpenSea	-0.0211506	0.00550188	0.000120917	0.857913
cg11387612	chr22	31876061	EIF4ENIF1;EIF4ENIF1;EIF4ENIF1	Body;Body;Body		OpenSea	-0.0239639	0.00623994	0.000122833	0.857913
cg26595009	chr8	47834124				OpenSea	0.0168277	0.00438507	0.000124299	0.857913
cg17929450	chr15	57630551				OpenSea	0.014957	0.00389862	0.000124804	0.857913
cg13689068	chr8	1152941			chr8:1150825-1151237	S_Shore	-0.0191853	0.00500134	0.000125042	0.857913
cg08782356	chr5	33092857				OpenSea	0.0267264	0.0069809	0.000128926	0.857913
cg25879705	chr15	25449481	SNORD115-17;SNORD115-18;SNORD115-19	TSS200;TSS200;TSS200		OpenSea	0.0178787	0.00467601	0.000131574	0.857913
cg13344867	chr2	178095625	NFE2L2;NFE2L2;NFE2L2	Body;Body;Body		OpenSea	0.0122431	0.00320209	0.000131588	0.857913
cg16204818	chr7	12151356			chr7:12151220-12151559	Island	0.00288027	0.000754648	0.000135244	0.857913
cg19654437	chr2	202671158	CDK15	TSS200		OpenSea	0.0190284	0.00499157	0.000137787	0.857913
cg00801765	chr17	72775894	TMEM104	Body	chr17:72772244-72772692	S_Shelf	-0.0116286	0.00305166	0.000138634	0.857913
cg13711966	chr2	42071660			chr2:42067937-42068203	S_Shelf	0.02061	0.00540886	0.000138733	0.857913
cg27291727	chr4	113473876	C4orf21	Body		OpenSea	-0.0409621	0.0107671	0.000142163	0.857913
cg21738108	chr19	1631063	TCF3;TCF3	Body;Body	chr19:1630862-1631064	Island	-0.00754968	0.00198628	0.000144162	0.857913
cg11579116	chr19	6990919	EMR4P	TSS200		OpenSea	0.0260261	0.00685158	0.000145539	0.857913
cg02011919	chr14	69401069	ACTN1;ACTN1;ACTN1	Body;Body;Body		OpenSea	0.0652686	0.0172141	0.000149691	0.857913
cg12061531	chr17	21729912			chr17:21729786-21730226	Island	0.0238554	0.00629841	0.000152157	0.857913
cg21753058	chr4	3743223			chr4:3742092-3742358	S_Shore	-0.00543069	0.00143427	0.00015286	0.857913
cg15496268	chr14	34600893				OpenSea	0.0220635	0.00582822	0.000153315	0.857913
cg24462656	chr12	133156510	FBRSL1	Body	chr12:133159225-133160576	N_Shelf	0.0338031	0.00894077	0.000156335	0.857913
cg25051451	chr7	43622098	STK17A	TSS1500	chr7:43622682-43623392	N_Shore	0.00975041	0.00258051	0.000157786	0.857913
cg24362926	chr1	48176494			chr1:48174494-48176519	Island	0.00224677	0.000595076	0.000159621	0.857913
cg05746227	chr5	54516830			chr5:54516267-54516919	Island	-0.0109041	0.00288942	0.000160772	0.857913
cg02337355	chr4	493782	ZNF721;PIGG;PIGG	TSS1500;Body;Body	chr4:492839-493379	S_Shore	-0.0305632	0.0081119	0.000164759	0.857913
cg18516125	chr6	29924207			chr6:29924201-29924533	Island	0.0339934	0.00902267	0.000164856	0.857913
* corrected for inflation
** associations after removal of outliers

## Sheet: S17.
Supplemental Table S17. Follow-up of associations of breastfeeding with CpGs from literature in discovery total sample (n=1006)
							in discovery total sample
cgID	chromosome	position	gene	gene region	cpg island name	relation to island	estimate	SE	pvalue	qvalue	study
cg16387046	chr12	55248207	MUCL1	TSS200		OpenSea	0.0269647	0.00536211	4.93685e-07	0.109213	Naumova et al, 2019
cg11287055	chr21	38630234	DSCR3	Body	chr21:38630052-38630507	Island	0.0322234	0.00814746	7.6529e-05	0.501256	Naumova et al, 2019
cg16704958	chr21	38630728	DSCR3	Body	chr21:38630052-38630507	S_Shore	0.00570715	0.00145893	9.15853e-05	0.501256	Naumova et al, 2019
cg18172050	chr11	55271342				OpenSea	0.0175656	0.00501947	0.000466135	0.501256	Naumova et al, 2019
cg20124409	chr22	42980637	POLDIP3;POLDIP3	3'UTR;3'UTR	chr22:42977728-42978214	S_Shelf	-0.0147929	0.00422911	0.000468987	0.501256	Naumova et al, 2019
cg06938878	chr11	15094364	CALCB	TSS1500	chr11:15094957-15095872	N_Shore	-0.0180941	0.00538751	0.000783593	0.546204	Naumova et al, 2019
cg03422256	chr2	192757348				OpenSea	0.0205847	0.00617741	0.000861451	0.553856	Naumova et al, 2019
cg05460318	chr1	232941530	KIAA1383	1stExon	chr1:232941054-232941707	Island	0.00707303	0.00212342	0.000865488	0.553856	Naumova et al, 2019
cg17432857	chr7	27184438	HOXA5	TSS1500	chr7:27182613-27185562	Island	-0.0132965	0.00405077	0.00102907	0.561242	Naumova et al, 2019
cg10081084	chr8	123858181	ZHX2	5'UTR		OpenSea	-0.0136493	0.00425991	0.00135473	0.561242	Naumova et al, 2019
cg01215511	chr16	2975552	FLYWCH1;FLYWCH1	5'UTR;5'UTR		OpenSea	0.017738	0.00557227	0.00145629	0.565195	Naumova et al, 2019
cg15928900	chr14	34420380	EGLN3	TSS200	chr14:34419508-34420438	Island	-0.00154351	0.000507067	0.00233455	0.579665	Naumova et al, 2019
cg25856090	chr7	143028708	CLCN1	Body		OpenSea	0.00616002	0.00203555	0.00247634	0.580835	Naumova et al, 2019
cg08062118	chr22	22090796	YPEL1	TSS1500	chr22:22089624-22090909	Island	0.0109863	0.00365842	0.00267323	0.586188	Naumova et al, 2019
cg07304315	chr10	134936859	GPR123	Body	chr10:134937966-134938481	N_Shore	0.0118246	0.00397945	0.0029643	0.586306	Naumova et al, 2019
cg04579620	chr14	68421022	RAD51B;RAD51B;RAD51B	Body;Body;Body		OpenSea	-0.0120564	0.00407799	0.0031119	0.586306	Naumova et al, 2019
cg02556932	chr19	34732502				OpenSea	0.0137465	0.00467472	0.00327582	0.586306	Naumova et al, 2019
cg13640690	chr9	92277007	LOC100129066	Body		OpenSea	0.00744448	0.00253362	0.00330047	0.586306	Naumova et al, 2019
cg21327235	chr17	7643798	DNAH2	Body	chr17:7643797-7644311	Island	0.0115359	0.00394108	0.00342153	0.586901	Naumova et al, 2019
cg16731157	chr1	24830054	RCAN3	5'UTR	chr1:24828865-24829878	S_Shore	-0.000780052	0.000267405	0.00353285	0.587364	Naumova et al, 2019
cg00989904	chr3	136340367	STAG1	Body		OpenSea	0.01281	0.00441714	0.00373076	0.591753	Naumova et al, 2019
cg01838728	chr15	36131223				OpenSea	0.00642989	0.00224475	0.0041778	0.592364	Naumova et al, 2019
cg24838316	chr6	29895260			chr6:29894140-29895117	S_Shore	0.0313877	0.0109704	0.00422147	0.592364	Naumova et al, 2019
cg10035294	chr2	223164925	PAX3;PAX3;PAX3;PAX3;PAX3;CCDC140;PAX3;PAX3;PAX3	TSS1500;TSS1500;TSS1500;TSS1500;TSS1500;5'UTR;TSS1500;TSS1500;TSS1500	chr2:223162946-223163912	S_Shore	0.00135553	0.000478084	0.00457778	0.596725	Naumova et al, 2019
cg17569032	chr11	15098171	CALCB	Body	chr11:15094957-15095872	S_Shelf	-0.0176472	0.00622538	0.00458655	0.596847	Naumova et al, 2019
cg02842658	chr12	10170456	CLEC12B;CLEC12B;LOC102724020	Body;3'UTR;Body		OpenSea	-0.0144644	0.00513978	0.00488968	0.59882	Naumova et al, 2019
cg06855215	chr11	3870792				OpenSea	-0.0167737	0.00598749	0.00508733	0.59882	Naumova et al, 2019
cg23562381	chr11	835246	CD151;CD151;CD151;CD151	5'UTR;5'UTR;5'UTR;5'UTR	chr11:829284-833558	S_Shore	0.0080022	0.0028623	0.00517838	0.59882	Naumova et al, 2019
cg04555139	chr1	198603309				OpenSea	0.0101348	0.00362522	0.00517989	0.59882	Naumova et al, 2019
cg09194364	chr11	119612475			chr11:119612091-119612476	Island	0.00797056	0.00286552	0.00541011	0.600237	Naumova et al, 2019
cg07195078	chr18	13274150	LDLRAD4	5'UTR		OpenSea	0.00526573	0.00189595	0.00548021	0.600237	Naumova et al, 2019
cg00142072	chr11	32452455	WT1;WT1;WT1;WT1;WT1	TSS200;TSS200;Body;Body;Body	chr11:32452144-32452708	Island	0.0126307	0.00456761	0.00568735	0.602002	Naumova et al, 2019
cg09139353	chr15	28053724	OCA2;OCA2	Body;Body	chr15:28051538-28051790	S_Shore	-0.0185478	0.00672792	0.00583635	0.602131	Naumova et al, 2019
cg03361067	chr7	30066623	FKBP14	TSS1500	chr7:30066419-30066685	Island	-0.00242753	0.000880672	0.00584332	0.602131	Naumova et al, 2019
cg01575930	chr5	140733385	PCDHGA2;PCDHGA4;PCDHGA1;PCDHGA4;PCDHGB1;PCDHGA3	Body;TSS1500;Body;TSS1500;Body;Body	chr5:140734720-140735028	N_Shore	-0.0137484	0.00499895	0.0059548	0.602131	Naumova et al, 2019
cg25757926	chr1	105530151				OpenSea	-0.00917637	0.00334988	0.0061568	0.602131	Naumova et al, 2019
cg21287913	chr16	27324698	IL4R;IL4R;IL4R;IL4R	TSS1500;TSS1500;TSS1500;TSS1500	chr16:27324885-27325695	N_Shore	0.00175442	0.000641188	0.00621538	0.602131	Soto-Ramirez et al, 2013
cg15877520	chr6	30039376	RNF39;RNF39	Body;Body	chr6:30038881-30039477	Island	-0.00861264	0.00315086	0.00626799	0.602131	Naumova et al, 2019
cg12134806	chr9	92276903	UNQ6494	Body		OpenSea	0.00687759	0.00251716	0.00628978	0.602131	Naumova et al, 2019
cg16197161	chr1	111307245				OpenSea	0.00861834	0.00315441	0.00629223	0.602131	Naumova et al, 2019
cg06636427	chr7	1273200	UNCX	Body	chr7:1269165-1282864	Island	0.0011244	0.000412013	0.0063521	0.602131	Naumova et al, 2019
cg17144790	chr2	135540458				OpenSea	0.0312829	0.0114737	0.0064011	0.602131	Naumova et al, 2019
cg03863342	chr6	29831661			chr6:29831849-29832086	N_Shore	-0.027487	0.0102202	0.00715627	0.606867	Naumova et al, 2019
cg14358545	chr22	18604598	TUBA8;TUBA8	Body;Body		OpenSea	0.0131766	0.00492242	0.0074318	0.607782	Naumova et al, 2019
cg25926008	chr6	110012635	AKD1;FIG4;AKD1;FIG4	TSS1500;5'UTR;TSS1500;1stExon	chr6:110012365-110012769	Island	-0.00182058	0.000681099	0.00751744	0.608709	Naumova et al, 2019
cg00462672	chr6	28806251			chr6:28806691-28806932	N_Shore	0.00227235	0.000858677	0.00813671	0.610662	Naumova et al, 2019
cg18104354	chr10	106390703				OpenSea	-0.0111777	0.00424625	0.00847921	0.610662	Naumova et al, 2019
cg24952123	chr4	100143367				OpenSea	0.0077575	0.00300087	0.0097356	0.614794	Naumova et al, 2019
cg23382784	chr10	4729038				OpenSea	-0.0179477	0.00700764	0.0104324	0.614794	Naumova et al, 2019
cg02496470	chr1	91995655				OpenSea	0.015958	0.00623187	0.0104458	0.614794	Naumova et al, 2019
cg15417641	chr3	53700141	CACNA1D;CACNA1D;CACNA1D	Body;Body;Body		OpenSea	0.00392427	0.00153614	0.01063	0.614794	Naumova et al, 2019
cg17727413	chr2	161285986	RBMS1;RBMS1	Body;Body		OpenSea	0.00655705	0.00256765	0.0106581	0.614794	Naumova et al, 2019
cg05417127	chr16	1968709	HS3ST6	TSS1500	chr16:1967799-1968970	Island	-0.00350119	0.00137142	0.0106806	0.614794	Naumova et al, 2019
cg19586661	chr11	66079705			chr11:66079092-66080920	Island	-0.00456789	0.00179262	0.0108289	0.614794	Naumova et al, 2019
cg01104045	chr5	110560587	CAMK4	Body	chr5:110559569-110560446	S_Shore	0.00264727	0.00104291	0.0111379	0.614794	Naumova et al, 2019
cg14713933	chr19	54372606	MYADM;MYADM;MYADM;MYADM;MYADM	TSS200;5'UTR;5'UTR;5'UTR;TSS200	chr19:54371854-54372990	Island	-0.00183958	0.000726144	0.0112978	0.614794	Naumova et al, 2019
cg22278056	chr19	44439434			chr19:44439200-44439612	Island	0.00732848	0.00289905	0.0114749	0.614794	Naumova et al, 2019
cg17977250	chr3	158390778	LXN;GFM1	TSS1500;Body		OpenSea	0.00773445	0.00306166	0.0115295	0.614794	Naumova et al, 2019
cg14200350	chr9	35690051	TPM2;TPM2;TPM2;TPM2;TPM2;TPM2;TPM2;TPM2	1stExon;1stExon;1stExon;1stExon;5'UTR;5'UTR;5'UTR;5'UTR	chr9:35689610-35691101	Island	-0.00476586	0.00188713	0.011555	0.614794	Naumova et al, 2019
cg01514490	chr10	7455338			chr10:7449376-7455339	Island	0.0179188	0.00712442	0.0118992	0.614794	Naumova et al, 2019
cg10053622	chr17	7643808	DNAH2	Body	chr17:7643797-7644311	Island	0.0106275	0.0042353	0.0120985	0.614794	Naumova et al, 2019
cg22987448	chr19	8591364	MYO1F	Body	chr19:8591294-8591842	Island	0.0146188	0.00582707	0.0121152	0.614794	Naumova et al, 2019
cg08516408	chr17	71589077	SDK2	Body		OpenSea	-0.00608145	0.0024309	0.0123588	0.614805	Naumova et al, 2019
cg22025854	chr19	54494493	CACNG6;CACNG6;CACNG6	TSS1500;TSS1500;TSS1500	chr19:54494608-54494816	N_Shore	0.00811129	0.00324537	0.0124425	0.614805	Naumova et al, 2019
cg27225309	chr2	213969340	IKZF2;IKZF2	Body;Body		OpenSea	0.00468268	0.0018754	0.0125283	0.614805	Naumova et al, 2019
cg24172054	chr12	130496750				OpenSea	-0.0102649	0.00413047	0.0129496	0.614805	Naumova et al, 2019
cg07787996	chr1	8731316	RERE;RERE	5'UTR;5'UTR		OpenSea	0.0179236	0.00726572	0.0136299	0.615031	Naumova et al, 2019
cg26767632	chr19	46526508	PGLYRP1	TSS200	chr19:46526046-46526334	S_Shore	0.0100256	0.00406779	0.0137154	0.615031	Naumova et al, 2019
cg21176398	chr9	140771599	CACNA1B	TSS1500	chr9:140771300-140773513	Island	0.0125936	0.00511375	0.0137902	0.615031	Naumova et al, 2019
cg06544951	chr8	59555116	NSMAF;NSMAF	Body;Body		OpenSea	-0.0150792	0.00612409	0.0138058	0.615031	Naumova et al, 2019
cg07033494	chr11	12309299	MICALCL	5'UTR		OpenSea	0.0178982	0.00727144	0.0138382	0.61513	Naumova et al, 2019
cg20617499	chr11	19040575				OpenSea	-0.00636303	0.00258747	0.0139259	0.615193	Naumova et al, 2019
cg03342354	chr2	68579898				OpenSea	-0.0130367	0.00531641	0.0142002	0.615226	Naumova et al, 2019
cg25835515	chr21	36457409				OpenSea	-0.00912778	0.00372361	0.014233	0.615226	Naumova et al, 2019
cg15671450	chr6	29895116			chr6:29894140-29895117	Island	0.0165392	0.00677143	0.0145858	0.615373	Naumova et al, 2019
cg14800136	chr7	20256458	MACC1	5'UTR		OpenSea	-0.015173	0.00622076	0.0147243	0.61582	Naumova et al, 2019
cg00051404	chr7	5670503	RNF216;RNF216	Body;Body		OpenSea	0.0234127	0.00960927	0.0148312	0.616049	Naumova et al, 2019
cg11768422	chr2	39552637	MAP4K3;MAP4K3	Body;Body		OpenSea	-0.00869102	0.00357593	0.0150811	0.616451	Naumova et al, 2019
cg26077729	chr2	114737688			chr2:114736853-114737689	Island	-0.0095924	0.00394943	0.0151485	0.616451	Naumova et al, 2019
cg17371189	chr2	61555931	USP34	Body		OpenSea	-0.0104178	0.00430263	0.0154669	0.616853	Naumova et al, 2019
cg00567833	chr5	73983704	HEXB	Body	chr5:73980913-73981521	S_Shelf	-0.00951769	0.00393131	0.015478	0.616853	Naumova et al, 2019
cg05022225	chr19	49866942	DKKL1;TEAD2	TSS200;TSS1500	chr19:49866752-49867209	Island	-0.0071453	0.00295164	0.0154868	0.616853	Naumova et al, 2019
cg24374636	chr15	41852586	TYRO3	Body	chr15:41851723-41851970	S_Shore	-0.0065324	0.00269875	0.0154981	0.616853	Naumova et al, 2019
cg14849071	chr1	226070470	TMEM63A	TSS200	chr1:226069605-226070898	Island	-0.0123148	0.00509492	0.015646	0.616853	Naumova et al, 2019
cg26013357	chr11	2951060	PHLDA2	TSS1500	chr11:2949788-2951756	Island	0.00102848	0.000426723	0.0159442	0.616853	Naumova et al, 2019
cg02624339	chr2	28731302	PLB1;PLB1	Body;Body		OpenSea	-0.0089341	0.00370878	0.0160006	0.616853	Naumova et al, 2019
cg09046316	chr1	181149341	LOC101928973	Body		OpenSea	0.0187531	0.00781089	0.0163551	0.616853	Naumova et al, 2019
cg13329407	chr21	25801374				OpenSea	-0.010402	0.00433556	0.0164294	0.616853	Naumova et al, 2019
cg07709932	chr6	52859109	GSTA4	5'UTR	chr6:52859565-52859767	N_Shore	-0.00746201	0.00311731	0.0166777	0.616853	Naumova et al, 2019
cg05332565	chr6	131642853				OpenSea	-0.0193011	0.00806412	0.0166909	0.616853	Naumova et al, 2019
cg00035316	chr2	176993017	HOXD8	TSS1500	chr2:176992950-176993186	Island	0.00549757	0.00229846	0.0167639	0.616853	Naumova et al, 2019
cg01535733	chr6	153452320	RGS17;RGS17	5'UTR;1stExon	chr6:153450992-153452792	Island	-0.00592298	0.00247818	0.0168458	0.616853	Naumova et al, 2019
cg08822215	chr16	89438651	ANKRD11	5'UTR	chr16:89438503-89438850	Island	0.0111171	0.00466881	0.0172587	0.617206	Naumova et al, 2019
cg20191740	chr6	31691354	C6orf25;C6orf25;C6orf25;C6orf25;C6orf25;C6orf25	Body;Body;Body;Body;Body;Body	chr6:31691425-31691718	N_Shore	0.00909331	0.00383503	0.0177344	0.617502	Naumova et al, 2019
cg20938359	chr12	322250	SLC6A12;SLC6A12;SLC6A12	5'UTR;5'UTR;5'UTR		OpenSea	0.00814841	0.00344366	0.0179715	0.618297	Naumova et al, 2019
cg22535403	chr9	136150032	ABO	Body	chr9:136150031-136151365	Island	0.0117203	0.00496326	0.0182051	0.61853	Naumova et al, 2019
cg13468002	chr3	49907468	CAMKV	TSS200	chr3:49906737-49907482	Island	0.00677208	0.0028715	0.0183551	0.61853	Naumova et al, 2019
cg24123897	chr5	81115727				OpenSea	0.0114258	0.00485191	0.0185273	0.61853	Naumova et al, 2019
cg00600584	chr3	189347814	TP63;TP63;TP63	TSS1500;TSS1500;TSS1500		OpenSea	-0.00939914	0.00400869	0.0190427	0.61853	Naumova et al, 2019
cg07770855	chr11	835231	CD151;CD151;CD151;CD151	5'UTR;5'UTR;5'UTR;5'UTR	chr11:829284-833558	S_Shore	0.0102225	0.00436822	0.0192736	0.61853	Naumova et al, 2019
cg20025003	chr2	122042939	TFCP2L1	TSS200	chr2:122042066-122043093	Island	-0.0081081	0.00346695	0.0193518	0.61853	Naumova et al, 2019
cg15975750	chr12	101112277			chr12:101109863-101111622	S_Shore	-0.0274821	0.0117606	0.0194504	0.61853	Naumova et al, 2019
cg04293724	chr3	150478499	SIAH2	Body	chr3:150479734-150481888	N_Shore	-0.00975887	0.00417972	0.0195533	0.61853	Naumova et al, 2019
cg23458765	chr16	22308667	POLR3E;POLR3E;POLR3E;POLR3E;POLR3E;POLR3E	TSS200;TSS200;TSS200;TSS200;TSS200;TSS200	chr16:22308591-22309365	Island	-0.00596166	0.00256903	0.0203092	0.619521	Naumova et al, 2019
cg24203744	chr2	10591427	LOC101929715	Body	chr2:10587827-10589155	S_Shelf	-0.00503872	0.00217255	0.0203805	0.619997	Naumova et al, 2019
cg01376826	chr3	147129826	ZIC1	Body	chr3:147130342-147130577	N_Shore	0.00824448	0.00355896	0.0205288	0.620546	Naumova et al, 2019
cg00312532	chr4	77415657	SHROOM3	Body		OpenSea	-0.00485563	0.00209715	0.0205939	0.620582	Naumova et al, 2019
cg07600884	chr1	90286190	LRRC8D;LRRC8D	TSS1500;TSS1500	chr1:90286189-90287222	Island	0.00708696	0.00306787	0.0208848	0.620649	Naumova et al, 2019
cg25159148	chr8	103668200	KLF10	TSS200	chr8:103666157-103668861	Island	-0.00443909	0.00192971	0.0214259	0.620649	Naumova et al, 2019
cg00648409	chr9	126558932	DENND1A;DENND1A	Body;Body		OpenSea	0.010543	0.00458351	0.0214364	0.620649	Naumova et al, 2019
cg00245850	chr8	143925513	GML	Body		OpenSea	0.0133824	0.00584005	0.0219353	0.620649	Naumova et al, 2019
cg05008632	chr13	51970797	INTS6;INTS6;INTS6	Body;Body;5'UTR		OpenSea	-0.00922848	0.00403283	0.0221179	0.620649	Naumova et al, 2019
cg15270318	chr1	247242197	ZNF670;ZNF670;ZNF670-ZNF695	TSS200;TSS200;TSS200	chr1:247241579-247242201	Island	-0.0024451	0.00106947	0.0222377	0.620649	Naumova et al, 2019
cg14025053	chr8	104153637	C8orf56;BAALC;BAALC	TSS200;Body;Body	chr8:104152726-104153390	S_Shore	0.00457734	0.00200725	0.0225841	0.620649	Naumova et al, 2019
cg15126179	chr13	79181338			chr13:79181327-79181614	Island	0.00696452	0.00305995	0.0228443	0.620649	Naumova et al, 2019
cg19816811	chr7	27188364	HOXA6	TSS1500	chr7:27190274-27191115	N_Shore	-0.0139982	0.00615558	0.0229616	0.620649	Naumova et al, 2019
cg26115300	chr19	17137728	CPAMD8	TSS200		OpenSea	-0.00526022	0.0023138	0.0230015	0.620649	Naumova et al, 2019
cg23681866	chr6	29895175			chr6:29894140-29895117	S_Shore	0.0246987	0.0109264	0.0237934	0.620649	Naumova et al, 2019
cg21941354	chr8	143751709	PSCA;JRK;JRK;JRK	TSS200;TSS1500;TSS1500;TSS1500	chr8:143750759-143751448	S_Shore	0.0125561	0.00557309	0.0242595	0.620649	Naumova et al, 2019
cg02434996	chr17	73818565	UNK;UNK	ExonBnd;Body		OpenSea	0.00797274	0.00354423	0.0244809	0.620954	Naumova et al, 2019
cg09368360	chr15	90767594	SEMA4B;SEMA4B	Body;Body		OpenSea	0.012095	0.00538074	0.0245873	0.620954	Naumova et al, 2019
cg03477477	chr10	121049517	GRK5	Body		OpenSea	-0.0107118	0.00476651	0.0246209	0.620954	Naumova et al, 2019
cg06320936	chr6	31803094	C6orf48;SNORD48;C6orf48	5'UTR;Body;5'UTR	chr6:31802598-31802823	S_Shore	-0.00251208	0.00112101	0.0250317	0.620954	Naumova et al, 2019
cg06632577	chr10	28582533				OpenSea	-0.00777122	0.00346851	0.0250582	0.620954	Naumova et al, 2019
cg06736597	chr5	77944837	LHFPL2	TSS200	chr5:77943868-77945220	Island	-0.00197661	0.000882726	0.0251421	0.620954	Naumova et al, 2019
cg22711149	chr5	138611733	SNHG4;SNHG4;MATR3;MATR3;MATR3	Body;Body;5'UTR;5'UTR;5'UTR	chr5:138609320-138609851	S_Shore	-0.0088714	0.00396443	0.0252374	0.620954	Naumova et al, 2019
cg10208301	chr11	6592745	DNHD1	Body	chr11:6591960-6592795	Island	-0.0165435	0.00739461	0.0252708	0.620954	Naumova et al, 2019
cg13117745	chr3	45595108				OpenSea	0.00276202	0.00123521	0.0253467	0.620954	Naumova et al, 2019
cg07201614	chr16	89396873	ANKRD11;ANKRD11;ANKRD11;ANKRD11	Body;5'UTR;5'UTR;5'UTR		OpenSea	0.00805155	0.003602	0.0253977	0.620954	Naumova et al, 2019
cg09520904	chr11	69462943	CCND1	Body	chr11:69461060-69461378	S_Shore	0.0058284	0.00261378	0.0257558	0.620954	Naumova et al, 2019
cg25635304	chr16	67563133	FAM65A;LOC100505942;FAM65A;FAM65A	TSS1500;TSS1500;5'UTR;5'UTR	chr16:67562575-67563390	Island	-0.00744751	0.00334552	0.0260064	0.620954	Naumova et al, 2019
cg27263505	chr18	2036434				OpenSea	-0.00603892	0.00271892	0.0263457	0.620954	Naumova et al, 2019
cg17118523	chr17	79364241			chr17:79366806-79374742	N_Shelf	-0.00263261	0.00118578	0.0264086	0.620954	Naumova et al, 2019
cg21640508	chr16	27326624	IL4R;IL4R;IL4R;IL4R	5'UTR;5'UTR;5'UTR;5'UTR	chr16:27324885-27325695	S_Shore	0.00566011	0.00255208	0.0265655	0.620954	Soto-Ramirez et al, 2013
cg05306745	chr17	76921845	TIMP2	TSS1500	chr17:76920684-76921961	Island	0.0141617	0.0063882	0.0266335	0.620954	Naumova et al, 2019
cg13503915	chr19	52134227	SIGLEC5	TSS1500		OpenSea	-0.0173976	0.00785422	0.0267554	0.620954	Naumova et al, 2019
cg14952312	chr17	72350710	KIF19	Body	chr17:72350346-72350711	Island	0.0113106	0.00511208	0.026931	0.620954	Naumova et al, 2019
cg14180787	chr5	32099270	PDZD2	Body		OpenSea	0.001899	0.000858799	0.0270203	0.620954	Naumova et al, 2019
cg04949720	chr1	230579093				OpenSea	-0.0219304	0.00992194	0.027085	0.620954	Naumova et al, 2019
cg07934484	chr7	56605533	LOC101928401	Body		OpenSea	-0.0145184	0.0065715	0.0271537	0.620954	Naumova et al, 2019
cg04568995	chr9	21986842	CDKN2A	Body	chr9:21989773-21990108	N_Shelf	-0.00951832	0.00431356	0.0273418	0.620954	Naumova et al, 2019
cg07636845	chr17	37159580				OpenSea	0.00673118	0.00305229	0.0274338	0.620954	Naumova et al, 2019
cg05806577	chr1	150849160	ARNT;ARNT;ARNT;ARNT;ARNT;ARNT	1stExon;5'UTR;1stExon;5'UTR;5'UTR;1stExon	chr1:150848994-150849265	Island	-0.00122678	0.000556491	0.0274894	0.620954	Naumova et al, 2019
cg12962542	chr3	169042374	MECOM	Body		OpenSea	0.0174171	0.00790543	0.0275819	0.620954	Naumova et al, 2019
cg11871820	chr6	131949485	MED23;MED23	TSS200;TSS200	chr6:131949087-131949552	Island	-0.00878789	0.00398907	0.0275952	0.620954	Naumova et al, 2019
cg10764559	chr11	12419531	PARVA	Body		OpenSea	0.0175902	0.00798827	0.027665	0.620954	Naumova et al, 2019
cg08279186	chr14	72053158	SIPA1L1;SIPA1L1;SIPA1L1;SIPA1L1;SIPA1L1	TSS1500;1stExon;5'UTR;5'UTR;5'UTR		OpenSea	-0.00414104	0.00188192	0.027776	0.620954	Naumova et al, 2019
cg23398131	chr12	112741167	HECTD4	Body		OpenSea	0.00704974	0.00320691	0.027928	0.620954	Naumova et al, 2019
cg00754253	chr11	63259187	HRASLS5;HRASLS5;HRASLS5	TSS1500;TSS1500;TSS1500	chr11:63258378-63258804	S_Shore	0.00926712	0.00422012	0.0280962	0.620954	Naumova et al, 2019
cg14355618	chr4	84291390				OpenSea	0.00461634	0.0021026	0.0281251	0.620954	Naumova et al, 2019
cg24924221	chr8	22856702	RHOBTB2;RHOBTB2;RHOBTB2	Body;TSS1500;Body	chr8:22856800-22857728	N_Shore	-0.00858149	0.00390912	0.0281459	0.620954	Naumova et al, 2019
cg19457456	chr2	127897367				OpenSea	-0.0127159	0.00580382	0.0284547	0.620954	Naumova et al, 2019
cg10142271	chr7	44766894				OpenSea	0.0273155	0.0124877	0.0287145	0.620954	Naumova et al, 2019
cg12331743	chr10	104153933	NFKB2;NFKB2;NFKB2	TSS1500;TSS1500;TSS1500	chr10:104153729-104155557	Island	-0.00258716	0.00118376	0.0288493	0.620954	Naumova et al, 2019
cg18466859	chr14	91282281	TTC7B	Body	chr14:91282227-91282757	Island	-0.00257797	0.00117984	0.0288872	0.620954	Naumova et al, 2019
cg12425292	chr2	69372988	ANTXR1;ANTXR1;ANTXR1	Body;Body;3'UTR		OpenSea	-0.0123285	0.00565878	0.0293576	0.620954	Naumova et al, 2019
cg17584804	chr4	4387793	D4S234E;D4S234E	TSS200;TSS200	chr4:4387593-4389919	Island	-0.00339528	0.00155895	0.029412	0.620954	Naumova et al, 2019
cg08344181	chr3	125677491			chr3:125677127-125678408	Island	-0.0141943	0.00652717	0.0296563	0.620954	Naumova et al, 2019
cg19153494	chr9	129376716	LMX1B;LMX1B;LMX1B	TSS200;TSS200;TSS200	chr9:129372737-129378106	Island	0.00193394	0.000890729	0.0299171	0.620954	Naumova et al, 2019
cg01239922	chr5	191242	LRRC14B	TSS1500	chr5:191792-192544	N_Shore	0.00774857	0.00356898	0.0299246	0.620954	Naumova et al, 2019
cg24702341	chr7	73895278	GTF2IRD1;GTF2IRD1	5'UTR;5'UTR	chr7:73894815-73895110	S_Shore	0.00847011	0.00390313	0.0300006	0.620954	Naumova et al, 2019
cg24980692	chr13	52487609				OpenSea	-0.00816139	0.00376531	0.0301952	0.620954	Naumova et al, 2019
cg05372301	chr7	138605054	KIAA1549;KIAA1549	Body;Body		OpenSea	-0.00723874	0.00334019	0.0302224	0.620954	Naumova et al, 2019
cg26341764	chr11	108543065	DDX10	Body		OpenSea	0.00497036	0.00229492	0.0303255	0.620954	Naumova et al, 2019
cg00589305	chr11	19367621			chr11:19366653-19368234	Island	-0.0081102	0.00375994	0.0310052	0.621279	Naumova et al, 2019
cg02349066	chr1	182557546	RNASEL	5'UTR		OpenSea	-0.00661164	0.0030725	0.0314071	0.621305	Naumova et al, 2019
cg17796960	chr10	135278976	LOC619207	Body	chr10:135278716-135279116	Island	-0.0148998	0.00693572	0.0316923	0.621305	Naumova et al, 2019
cg14884373	chr20	3644023	GFRA4;GFRA4	1stExon;1stExon	chr20:3641130-3642114	S_Shore	-0.0063438	0.00295394	0.0317478	0.621305	Naumova et al, 2019
cg00178511	chr3	48632778	COL7A1	TSS200	chr3:48631882-48632901	Island	-0.00413771	0.00192693	0.0317686	0.621305	Naumova et al, 2019
cg27138281	chr6	84140898	ME1	TSS200	chr6:84140412-84140998	Island	0.00225902	0.00105366	0.0320355	0.621305	Naumova et al, 2019
cg05062446	chr1	219347252	LYPLAL1	1stExon	chr1:219347109-219347572	Island	-0.00907557	0.00423698	0.0321945	0.621305	Naumova et al, 2019
cg21781600	chr8	122651575	HAS2;HAS2AS	5'UTR;TSS200	chr8:122651665-122652389	N_Shore	-0.00381755	0.00178356	0.032322	0.621305	Naumova et al, 2019
cg09849543	chr5	54157932				OpenSea	0.00823161	0.00384781	0.0324116	0.621305	Naumova et al, 2019
cg18784044	chr8	82954366				OpenSea	-0.0226923	0.010612	0.0324863	0.621305	Naumova et al, 2019
cg20630633	chr15	91100491	CRTC3;CRTC3	Body;Body		OpenSea	-0.00249086	0.00116493	0.0325007	0.621305	Naumova et al, 2019
cg17105970	chr16	75285778	BCAR1;BCAR1;BCAR1;BCAR1;BCAR1;BCAR1;BCAR1	TSS1500;TSS1500;Body;Body;Body;Body;Body	chr16:75284680-75285821	Island	-0.00281819	0.00131808	0.0325086	0.621305	Naumova et al, 2019
cg08062011	chr4	83483220	TMEM150C	TSS200	chr4:83482744-83483091	S_Shore	-0.00439198	0.00205511	0.0325901	0.621473	Naumova et al, 2019
cg06726529	chr1	223883793				OpenSea	0.00616106	0.00288829	0.0329149	0.621473	Naumova et al, 2019
cg24292382	chr6	89277189				OpenSea	0.0105299	0.00493979	0.0330364	0.621564	Naumova et al, 2019
cg12401918	chr6	32164723	GPSM3;NOTCH4	TSS1500;Body	chr6:32163292-32164383	S_Shore	0.0107991	0.00506612	0.0330375	0.621564	Naumova et al, 2019
cg05865911	chr4	106066844	TET2;TET2	TSS1500;TSS200	chr4:106067473-106067968	N_Shore	-0.013463	0.00631736	0.0330798	0.621564	Naumova et al, 2019
cg10530568	chr10	134150506	LRRC27;LRRC27;LRRC27;LRRC27;LRRC27	Body;TSS200;Body;Body;Body		OpenSea	0.0055351	0.00260353	0.0335036	0.621616	Naumova et al, 2019
cg05180717	chr15	34516488	TMEM85	TSS1500		OpenSea	-0.0223658	0.0105207	0.0335127	0.621616	Naumova et al, 2019
cg00224755	chr14	103570663	EXOC3L4	Body	chr14:103568365-103571499	Island	0.00903776	0.00425532	0.0336808	0.621616	Naumova et al, 2019
cg10589385	chr1	150898437	SETDB1;SETDB1;SETDB1	TSS1500;TSS1500;TSS1500	chr1:150898619-150898839	N_Shore	0.022547	0.0106203	0.0337532	0.621616	Naumova et al, 2019
cg03599590	chr3	112282031	SLC35A5	5'UTR	chr3:112280022-112280950	S_Shore	0.0096484	0.00455432	0.0341316	0.621616	Naumova et al, 2019
cg13411037	chr8	54683058	ATP6V1H;ATP6V1H;ATP6V1H	Body;Body;Body		OpenSea	-0.0141413	0.00667558	0.0341438	0.621616	Naumova et al, 2019
cg04898512	chr19	16434995	KLF2	TSS1500	chr19:16435202-16438064	N_Shore	0.0069862	0.0032997	0.0342411	0.621616	Naumova et al, 2019
cg23971915	chr3	46742865	TMIE;TMIE	1stExon;5'UTR	chr3:46742764-46743086	Island	0.00203727	0.00096268	0.0343233	0.621616	Naumova et al, 2019
cg13528349	chr21	35899082	RCAN1;RCAN1;RCAN1;RCAN1;RCAN1;RCAN1;RCAN1	TSS1500;TSS1500;1stExon;5'UTR;Body;Body;5'UTR		OpenSea	-0.00606745	0.00286845	0.0344095	0.621616	Naumova et al, 2019
cg13213923	chr17	60885491	MARCH10;MARCH10;MARCH10	5'UTR;TSS1500;1stExon	chr17:60885408-60885857	Island	0.00553292	0.00261684	0.0344852	0.621616	Naumova et al, 2019
cg18616923	chr12	131246148				OpenSea	0.00809273	0.00383221	0.0347066	0.621616	Naumova et al, 2019
cg15280358	chr10	127904472	ADAM12;ADAM12	Body;Body		OpenSea	0.006361	0.00301719	0.0350094	0.621616	Naumova et al, 2019
cg22427208	chr12	128073115				OpenSea	0.0259438	0.012325	0.035294	0.621783	Naumova et al, 2019
cg21059936	chr9	98271030	PTCH1;PTCH1;PTCH1;PTCH1;PTCH1;PTCH1	TSS1500;TSS200;Body;Body;TSS1500;TSS1500	chr9:98268475-98271454	Island	-0.00205035	0.000974471	0.0353729	0.621783	Naumova et al, 2019
cg01374565	chr11	75236762	GDPD5	TSS200	chr11:75236189-75237781	Island	-0.00400681	0.00190901	0.0358263	0.621783	Naumova et al, 2019
cg13918754	chr6	30039380	RNF39;RNF39	Body;Body	chr6:30038881-30039477	Island	-0.0140553	0.00669753	0.0358546	0.621783	Naumova et al, 2019
cg12905798	chr21	23294344				OpenSea	0.00958224	0.00456727	0.0359031	0.621783	Naumova et al, 2019
cg19257583	chr3	46911187				OpenSea	0.0044977	0.00214663	0.0361502	0.621783	Naumova et al, 2019
cg15417294	chr10	119019957	SLC18A2	Body		OpenSea	0.0137113	0.00654639	0.0362171	0.621783	Naumova et al, 2019
cg24228952	chr2	215695679				OpenSea	-0.0133926	0.00639761	0.0363154	0.621783	Naumova et al, 2019
cg15932013	chr6	21666659	FLJ22536	TSS200	chr6:21666655-21666862	Island	0.00113391	0.000542965	0.036765	0.621783	Naumova et al, 2019
cg14295935	chr2	219152586	PNKD;TMBIM1	Body;5'UTR		OpenSea	0.00714334	0.00342063	0.0367696	0.621783	Naumova et al, 2019
cg22930312	chr3	142167140	XRN1;XRN1	TSS1500;TSS1500	chr3:142166202-142167026	S_Shore	-0.00125286	0.000600535	0.0369561	0.621801	Naumova et al, 2019
cg03468132	chr17	463585	VPS53;VPS53	Body;Body		OpenSea	-0.0137396	0.00659393	0.03719	0.621913	Naumova et al, 2019
cg21299458	chr22	20779896	SCARF2;SCARF2	Body;Body	chr22:20779386-20780560	Island	0.00902759	0.00433346	0.0372304	0.621913	Naumova et al, 2019
cg23218943	chr2	230786830	FBXO36;TRIP12	TSS1500;TSS200	chr2:230785912-230787665	Island	-0.00197955	0.000952227	0.0376302	0.621913	Naumova et al, 2019
cg23997434	chr8	10208600	MSRA;MSRA;MSRA;MSRA	Body;Body;Body;Body		OpenSea	0.0096261	0.00463709	0.0379038	0.621913	Naumova et al, 2019
cg21140353	chr5	179285936	C5orf45;C5orf45	TSS200;TSS200	chr5:179285250-179286416	Island	-0.0146009	0.00704547	0.0382292	0.621913	Naumova et al, 2019
cg22803724	chr1	61542917	NFIA	TSS200	chr1:61542537-61542877	S_Shore	-0.0228359	0.0110235	0.0383052	0.621913	Naumova et al, 2019
cg23602637	chr19	6573089				OpenSea	0.0115948	0.00561576	0.038952	0.621913	Naumova et al, 2019
cg14854503	chr8	19540272	CSGALNACT1;CSGALNACT1	TSS200;TSS200		OpenSea	0.0106398	0.00515768	0.0391222	0.621913	Naumova et al, 2019
cg17103081	chr4	22514419	GPR125	Body	chr4:22516856-22518048	N_Shelf	0.0143956	0.00698229	0.039234	0.621913	Naumova et al, 2019
cg11213520	chr12	113901529	LHX5	Body	chr12:113900750-113906442	Island	-0.00485949	0.0023584	0.0393503	0.621913	Naumova et al, 2019
cg24550291	chr3	196366605	NRROS;NRROS	1stExon;5'UTR	chr3:196366394-196366919	Island	-0.00793558	0.00385141	0.0393567	0.621913	Naumova et al, 2019
cg01750261	chr16	10671842	EMP2	5'UTR	chr16:10673880-10674735	N_Shelf	0.00802212	0.00389874	0.0396265	0.621913	Naumova et al, 2019
cg18166987	chr12	105486126				OpenSea	-0.00711091	0.00345675	0.0396758	0.621913	Naumova et al, 2019
cg09335044	chr22	17702776	CECR1	TSS200		OpenSea	0.0113868	0.00554179	0.0399074	0.621913	Naumova et al, 2019
cg25223285	chr2	128453260			chr2:128453174-128453446	Island	0.022829	0.0111221	0.0401121	0.621913	Naumova et al, 2019
cg17989259	chr12	12659685	DUSP16	Body		OpenSea	-0.0079505	0.00387453	0.0401709	0.621913	Naumova et al, 2019
cg08179368	chr6	12015741	HIVEP1;HIVEP1	5'UTR;ExonBnd	chr6:12012543-12013379	S_Shelf	-0.0145467	0.00709726	0.0404019	0.621913	Naumova et al, 2019
cg23658364	chr10	125990447				OpenSea	0.0115419	0.0056426	0.0408062	0.622132	Naumova et al, 2019
cg14234520	chr2	121018789	RALB	5'UTR		OpenSea	-0.0128761	0.00629855	0.0409241	0.622177	Naumova et al, 2019
cg05218902	chr3	25825136	NGLY1;NGLY1;NGLY1;NGLY1	TSS200;TSS200;TSS200;Body	chr3:25824336-25825456	Island	-0.00364723	0.00178492	0.0410169	0.622177	Naumova et al, 2019
cg16799191	chr3	112395154				OpenSea	0.00639003	0.00313353	0.0414253	0.622177	Naumova et al, 2019
cg13300636	chr7	134837554	C7orf49;TMEM140	Body;5'UTR		OpenSea	-0.00795622	0.00390454	0.0415817	0.622177	Naumova et al, 2019
cg21147203	chr5	134529659			chr5:134526927-134527419	S_Shelf	0.00582626	0.00286047	0.0416686	0.622177	Naumova et al, 2019
cg05129295	chr8	1316294				OpenSea	0.0063936	0.00313923	0.0416822	0.622177	Naumova et al, 2019
cg01848115	chr21	47052151			chr21:47053054-47054404	N_Shore	0.00732654	0.00359987	0.0418282	0.62226	Naumova et al, 2019
cg06099246	chr16	1094813			chr16:1098522-1098875	N_Shelf	0.00706217	0.00347034	0.04185	0.62226	Naumova et al, 2019
cg07549115	chr11	125493918	CHEK1;CHEK1;CHEK1;CHEK1	TSS1500;TSS1500;TSS1500;TSS1500	chr11:125495233-125495866	N_Shore	-0.0166529	0.00819038	0.042029	0.622529	Naumova et al, 2019
cg26576206	chr19	1064938	ABCA7	Body	chr19:1064897-1065191	Island	0.00336489	0.00165505	0.0420419	0.622553	Naumova et al, 2019
cg01866861	chr2	50924184	MIR8485;NRXN1;NRXN1	TSS1500;Body;Body		OpenSea	0.0117292	0.00578008	0.0424333	0.622655	Naumova et al, 2019
cg12876594	chr9	35791798	NPR2	TSS1500	chr9:35791584-35791924	Island	0.00943806	0.00465394	0.0425633	0.622655	Naumova et al, 2019
cg08868697	chr20	52750124				OpenSea	0.00147611	0.000728004	0.0425996	0.622655	Naumova et al, 2019
cg24174072	chr10	124023839				OpenSea	-0.0111258	0.00548917	0.042677	0.622677	Naumova et al, 2019
cg22026953	chr6	87763957				OpenSea	-0.0115012	0.0056758	0.0427272	0.622817	Naumova et al, 2019
cg04570283	chr14	82000256	SEL1L	TSS200	chr14:81999751-82000434	Island	-0.0137155	0.00677033	0.0427834	0.622834	Naumova et al, 2019
cg13487666	chr9	127021157	NEK6;NEK6;NEK6;NEK6	5'UTR;5'UTR;Body;5'UTR	chr9:127020249-127020741	S_Shore	0.0116825	0.005773	0.0430075	0.622834	Naumova et al, 2019
cg21522636	chr3	50374980	RASSF1;RASSF1;RASSF1;RASSF1	TSS200;Body;Body;5'UTR	chr3:50374264-50375629	Island	-0.00577361	0.00285428	0.0430947	0.622834	Naumova et al, 2019
cg12548088	chr19	12777567	MORG1;MORG1;MAN2B1;MAN2B1	TSS200;TSS200;1stExon;5'UTR	chr19:12777330-12777638	Island	-0.00523187	0.00258851	0.0432606	0.622834	Naumova et al, 2019
cg09144302	chr11	82612407	C11orf82;PRCP;PRCP	TSS1500;TSS1500;TSS1500	chr11:82612259-82612844	Island	-0.00241669	0.00119604	0.0433242	0.622834	Naumova et al, 2019
cg08726338	chr2	43904011	PLEKHH2;LOC728819	Body;TSS1500		OpenSea	-0.0132951	0.00659223	0.0437178	0.622834	Naumova et al, 2019
cg09279736	chr6	30039403	RNF39;RNF39	Body;Body	chr6:30038881-30039477	Island	-0.0067056	0.00333144	0.0441331	0.622834	Naumova et al, 2019
cg17322118	chr1	85743732	BCL10	TSS200	chr1:85741865-85742535	S_Shore	0.00633948	0.00315027	0.0441822	0.62284	Naumova et al, 2019
cg18129755	chr4	156680029	GUCY1B3	TSS200	chr4:156680095-156681386	N_Shore	0.0108255	0.00538266	0.0443065	0.622993	Naumova et al, 2019
cg25976242	chr6	118241348	SLC35F1	Body	chr6:118241347-118241569	Island	0.0011484	0.000571095	0.0443391	0.622993	Naumova et al, 2019
cg18624348	chr4	81105167	PRDM8	TSS1500	chr4:81104761-81105527	Island	-0.00165894	0.000826152	0.0446394	0.623091	Naumova et al, 2019
cg24205048	chr19	52133837	SIGLEC5	TSS200		OpenSea	0.0064608	0.00321873	0.0447228	0.623091	Naumova et al, 2019
cg25815806	chr9	14911928	FREM1	TSS1500		OpenSea	-0.0112228	0.00559482	0.0448635	0.623091	Naumova et al, 2019
cg10194844	chr12	123258997	CCDC62;CCDC62;CCDC62	TSS200;TSS200;TSS200		OpenSea	-0.00301916	0.00150608	0.0450014	0.623091	Naumova et al, 2019
cg20860425	chr2	135889904	RAB3GAP1;RAB3GAP1	Body;Body		OpenSea	-0.00840838	0.00419573	0.0450664	0.623091	Naumova et al, 2019
cg05327789	chr20	61303264	SLCO4A1	3'UTR		OpenSea	-0.0175427	0.0087546	0.0450882	0.623091	Naumova et al, 2019
cg01896517	chr7	223896	FAM20C	Body	chr7:223970-225989	N_Shore	0.0105175	0.00526088	0.0455868	0.623404	Naumova et al, 2019
cg09933454	chr12	3158750				OpenSea	0.0080994	0.00405169	0.0456064	0.623404	Naumova et al, 2019
cg20449692	chr3	170136920	CLDN11	1stExon	chr3:170136242-170137886	Island	0.00321945	0.00161264	0.0458921	0.623408	Naumova et al, 2019
cg00136413	chr6	71507603	SMAP1;SMAP1;SMAP1;SMAP1	Body;Body;Body;Body		OpenSea	-0.0114509	0.00573734	0.0459499	0.623438	Naumova et al, 2019
cg18982976	chr17	61116857	TANC2;MIR548W	Body;Body		OpenSea	0.0119278	0.00598472	0.0462566	0.623501	Naumova et al, 2019
cg10163536	chr4	174845485				OpenSea	-0.0086356	0.00433404	0.0463158	0.623576	Naumova et al, 2019
cg17329287	chr1	44870688	RNF220	TSS1500	chr1:44871109-44874047	N_Shore	0.0116351	0.00584306	0.0464522	0.623576	Naumova et al, 2019
cg00529181	chr12	56521892	ESYT1	TSS200	chr12:56522240-56522454	N_Shore	-0.00122573	0.000615675	0.046495	0.623631	Naumova et al, 2019
cg01624937	chr1	43997446	PTPRF;PTPRF	5'UTR;5'UTR	chr1:43996724-43997592	Island	-0.0040847	0.00205214	0.0465403	0.623631	Naumova et al, 2019
cg19456318	chr1	235994830	LYST;LYST;LYST	Body;5'UTR;5'UTR		OpenSea	0.0319583	0.0160666	0.0466885	0.623631	Naumova et al, 2019
cg22710306	chr15	90358103	ANPEP	TSS200	chr15:90357402-90358573	Island	-0.00489654	0.00246285	0.0467941	0.623631	Naumova et al, 2019
cg21982246	chr15	42221571	EHD4	Body		OpenSea	0.0156057	0.00785336	0.0469072	0.623631	Naumova et al, 2019
cg01743841	chr20	61992494	CHRNA4	1stExon	chr20:61992186-61993599	Island	-0.00148515	0.000747479	0.0469361	0.623631	Naumova et al, 2019
cg16818725	chr12	132962614			chr12:132965817-132966082	N_Shelf	-0.0163485	0.00823375	0.0470831	0.623631	Naumova et al, 2019
cg20058667	chr11	130298693	ADAMTS8	TSS200	chr11:130297401-130298517	S_Shore	-0.000564071	0.000284296	0.0472454	0.623631	Naumova et al, 2019
cg21847590	chr12	12870690	CDKN1B;CDKN1B	5'UTR;1stExon	chr12:12869798-12871248	Island	-0.00724968	0.00366453	0.0478907	0.623844	Naumova et al, 2019
cg03162779	chr11	2308362				OpenSea	0.00948531	0.0048073	0.0484836	0.62393	Naumova et al, 2019
cg22410568	chr6	166355632	C6orf176;C6orf176	Body;Body	chr6:166353937-166354233	S_Shore	0.0595231	0.030186	0.0486239	0.623969	Naumova et al, 2019
cg19074934	chr14	77690467	TMEM63C	Body		OpenSea	0.0107658	0.00545992	0.0486344	0.623969	Naumova et al, 2019
cg20062737	chr1	98519906			chr1:98519001-98519983	Island	-0.00476543	0.00241751	0.0486996	0.623969	Naumova et al, 2019
cg19605110	chr3	44100063				OpenSea	0.00852235	0.00432635	0.0488533	0.623969	Naumova et al, 2019
cg00867080	chr14	105647407	NUDT14	Body	chr14:105647469-105647827	N_Shore	-0.00758948	0.00385465	0.0489629	0.623969	Naumova et al, 2019
cg12599944	chr5	173659134				OpenSea	0.00702547	0.00356844	0.0489785	0.623969	Naumova et al, 2019
cg04489846	chr17	79980949	LRRC45;STRA13	TSS1500;TSS200	chr17:79980199-79981548	Island	-0.00133149	0.000676877	0.0491712	0.623969	Naumova et al, 2019
cg14598198	chr11	2907008	CDKN1C;CDKN1C;CDKN1C	TSS200;TSS200;TSS200	chr11:2905023-2907024	Island	-0.000887193	0.000451129	0.0492285	0.623969	Naumova et al, 2019
cg00080972	chr5	178986291	RUFY1;RUFY1;RUFY1	TSS1500;Body;TSS1500	chr5:178986513-178986999	N_Shore	-0.00736392	0.0037448	0.0492482	0.623969	Naumova et al, 2019
cg18135502	chr10	126245651	LHPP;LHPP	Body;Body		OpenSea	0.0335292	0.0170867	0.049728	0.623969	Naumova et al, 2019
cg03425860	chr1	198990468				OpenSea	-0.0113609	0.00579526	0.0499513	0.623969	Naumova et al, 2019
cg05719818	chr4	8106273	ABLIM2;ABLIM2;ABLIM2;ABLIM2;ABLIM2;ABLIM2;ABLIM2	Body;Body;Body;Body;Body;Body;Body		OpenSea	0.0136993	0.00698993	0.0500119	0.623969	Naumova et al, 2019
cg10777481	chr16	27325037	IL4R;IL4R;IL4R;IL4R	TSS200;TSS200;TSS200;TSS200	chr16:27324885-27325695	Island	-0.000640321	0.000326786	0.0500604	0.623969	Soto-Ramirez et al, 2013
cg25052941	chr7	146594670	CNTNAP2	Body		OpenSea	-0.00618968	0.00316089	0.0502056	0.624038	Naumova et al, 2019
cg03887049	chr9	133822478				OpenSea	0.00435339	0.00222373	0.0502657	0.624039	Naumova et al, 2019
cg15815084	chr17	54912870	DGKE	Body	chr17:54910496-54912470	S_Shore	0.00991663	0.00507628	0.0507578	0.624153	Naumova et al, 2019
cg01611126	chr17	76607935				OpenSea	0.00601916	0.00308271	0.0508724	0.624153	Naumova et al, 2019
cg22891060	chr7	5862983	ZNF815	Body	chr7:5862830-5863066	Island	0.0190984	0.00978854	0.0510453	0.624153	Naumova et al, 2019
cg19019804	chr17	72919384	OTOP2;USH1G	TSS1500;TSS200	chr17:72918995-72921019	Island	-0.00418031	0.00214303	0.0510977	0.624153	Naumova et al, 2019
cg00953006	chr16	633868	PIGQ;PIGQ	3'UTR;3'UTR	chr16:633867-634143	Island	0.0189517	0.00972462	0.0513148	0.624242	Naumova et al, 2019
cg03038835	chr20	61810902			chr20:61806254-61810867	S_Shore	-0.0104426	0.00535908	0.0513446	0.624242	Naumova et al, 2019
cg06645921	chr12	8025394	SLC2A14	5'UTR	chr12:8025364-8025908	Island	0.0131699	0.00676956	0.0517191	0.624287	Naumova et al, 2019
cg03780733	chr5	140552369	PCDHB7;PCDHB7	1stExon;5'UTR	chr5:140553681-140554637	N_Shore	-0.0147504	0.007582	0.0517215	0.624287	Naumova et al, 2019
cg16217445	chr5	18466528				OpenSea	0.0317463	0.0163339	0.0519449	0.624422	Naumova et al, 2019
cg26017356	chr17	71059994	SLC39A11;SLC39A11	Body;Body		OpenSea	-0.00399543	0.00205582	0.0519592	0.624422	Naumova et al, 2019
cg16436164	chr12	19936663				OpenSea	-0.0108311	0.00558093	0.0522901	0.624602	Naumova et al, 2019
cg07382347	chr6	30039408	RNF39;RNF39	Body;Body	chr6:30038881-30039477	Island	-0.00931046	0.00480062	0.0524494	0.624645	Naumova et al, 2019
cg13658154	chr17	15790283				OpenSea	0.0240463	0.012403	0.052532	0.624679	Naumova et al, 2019
cg25830869	chr14	20946069	PNP	3'UTR		OpenSea	0.00402124	0.00207491	0.0526197	0.624691	Naumova et al, 2019
cg26958783	chr18	76739013	SALL3	TSS1500	chr18:76737005-76741244	Island	-0.00198891	0.00102778	0.0529717	0.624764	Naumova et al, 2019
cg26990681	chr2	47750631	KCNK12	Body	chr2:47747991-47749061	S_Shore	-0.0205326	0.010613	0.0530312	0.624764	Naumova et al, 2019
cg00411010	chr16	71756964	PHLPP2	5'UTR	chr16:71756949-71758166	Island	-0.0077845	0.00402418	0.0530599	0.624764	Naumova et al, 2019
cg14265823	chr2	223163326	PAX3;PAX3;CCDC140;PAX3;PAX3;PAX3;PAX3;PAX3;PAX3	1stExon;1stExon;5'UTR;1stExon;1stExon;1stExon;1stExon;1stExon;1stExon	chr2:223162946-223163912	Island	0.000591183	0.000305616	0.0530646	0.624764	Naumova et al, 2019
cg07379574	chr19	18724173	TMEM59L	Body	chr19:18722358-18724001	S_Shore	0.00631168	0.00326459	0.0531895	0.624764	Naumova et al, 2019
cg02194144	chr4	189638342				OpenSea	-0.011742	0.00607347	0.0531964	0.624764	Naumova et al, 2019
cg12540696	chr1	240407315	FMN2;FMN2	Body;Body		OpenSea	-0.0144976	0.00750351	0.0533457	0.624764	Naumova et al, 2019
cg14350279	chr4	34769279				OpenSea	0.00737643	0.00382294	0.0536665	0.624764	Naumova et al, 2019
cg10670430	chr3	196755688	MFI2;MFI2	Body;Body	chr3:196755677-196757374	Island	-0.0112832	0.00585413	0.0539301	0.624764	Naumova et al, 2019
cg20388471	chr1	237766716	RYR2	Body		OpenSea	-0.00322255	0.0016753	0.0544084	0.624764	Naumova et al, 2019
cg23549902	chr7	5184155			chr7:5183878-5184223	Island	0.0265731	0.0138188	0.054485	0.624764	Naumova et al, 2019
cg01330880	chr16	11350249	SOCS1	TSS1500	chr16:11348541-11350803	Island	-0.00231798	0.00120642	0.0546865	0.624764	Naumova et al, 2019
cg01892727	chr3	3221728	CRBN	TSS1500	chr3:3221083-3221617	S_Shore	-0.0103449	0.00539237	0.0550553	0.624764	Naumova et al, 2019
cg06609098	chr11	61248435	C11orf66;C11orf66	TSS200;TSS200		OpenSea	0.0210713	0.0109993	0.0554034	0.624764	Naumova et al, 2019
cg18800771	chr10	103051321			chr10:103051128-103052162	Island	0.00329024	0.00171817	0.0554968	0.624764	Naumova et al, 2019
cg01082072	chr17	7644203	DNAH2;DNAH2	Body;Body	chr17:7643797-7644311	Island	0.0112779	0.00589215	0.0556126	0.624807	Naumova et al, 2019
cg12174175	chr6	53693227	LRRC1	Body		OpenSea	0.00863026	0.00452114	0.0562793	0.625033	Naumova et al, 2019
cg15402627	chr12	133021489			chr12:133022649-133022863	N_Shore	0.0158662	0.00831845	0.056476	0.625196	Naumova et al, 2019
cg09868780	chr5	115299071	LVRN	Body	chr5:115298350-115299137	Island	0.00143132	0.000750655	0.0565523	0.625196	Naumova et al, 2019
cg03687650	chr11	3144685	OSBPL5;OSBPL5;OSBPL5	Body;Body;Body	chr11:3141642-3141877	S_Shelf	-0.0102751	0.00538931	0.0565753	0.625196	Naumova et al, 2019
cg18071532	chr12	48357234	TMEM106C;TMEM106C;TMEM106C;TMEM106C	TSS200;TSS200;TSS200;TSS200	chr12:48357195-48357507	Island	0.00911932	0.00478407	0.0566264	0.625196	Naumova et al, 2019
cg08314408	chr16	30457493	SEPHS2	TSS1500	chr16:30456730-30457071	S_Shore	-0.00589508	0.00309265	0.0566298	0.625196	Naumova et al, 2019
cg07246372	chr2	240387347				OpenSea	-0.00704819	0.00369905	0.0567275	0.625196	Naumova et al, 2019
cg12676603	chr1	229406698	RAB4A;RAB4A;RAB4A	TSS200;TSS200;TSS200	chr1:229406646-229407129	Island	-0.008933	0.00469206	0.0569293	0.625196	Naumova et al, 2019
cg17885841	chr10	16561412	C1QL3	Body	chr10:16561604-16563822	N_Shore	0.0110666	0.00581356	0.0569637	0.625196	Naumova et al, 2019
cg13953630	chr4	48862292	OCIAD1;OCIAD1;OCIAD1;OCIAD1;OCIAD1;OCIAD1	Body;Body;Body;Body;Body;3'UTR		OpenSea	0.0234621	0.0123419	0.0573001	0.625338	Naumova et al, 2019
cg11605219	chr2	69064745				OpenSea	-0.0132975	0.00699532	0.0573128	0.625338	Naumova et al, 2019
cg14780632	chr11	65816521	GAL3ST3;GAL3ST3	5'UTR;1stExon	chr11:65816404-65816665	Island	-0.0027704	0.00145847	0.0574952	0.62536	Naumova et al, 2019
cg03618715	chr12	21590536	PYROXD1	TSS200	chr12:21590469-21590785	Island	-0.00102959	0.000542278	0.0576114	0.62536	Naumova et al, 2019
cg10382835	chr6	42185730	MRPS10	TSS200		OpenSea	-0.0162039	0.00854518	0.0579263	0.625367	Naumova et al, 2019
cg25902639	chr19	15312605	NOTCH3	TSS1500	chr19:15310519-15312027	S_Shore	-0.012609	0.0066502	0.0579557	0.625367	Naumova et al, 2019
cg26408565	chr15	76604113	ETFA;ETFA	TSS1500;TSS1500	chr15:76603563-76604026	S_Shore	0.00832598	0.0043948	0.0581578	0.625409	Naumova et al, 2019
cg22990967	chr6	167567203				OpenSea	0.00493432	0.00260579	0.0582788	0.625461	Naumova et al, 2019
cg19787465	chr11	369155	B4GALNT4	TSS1500		OpenSea	-0.00417413	0.00220592	0.0584594	0.625525	Naumova et al, 2019
cg01325958	chr17	37793326	STARD3;STARD3;STARD3	TSS200;TSS200;TSS200	chr17:37793265-37793722	Island	-0.00748743	0.00395882	0.0585805	0.625525	Naumova et al, 2019
cg26097210	chr10	70092729	PBLD;HNRNPH3;PBLD;HNRNPH3	TSS200;5'UTR;TSS200;5'UTR	chr10:70091055-70092573	S_Shore	-0.00485593	0.00256784	0.0586172	0.625525	Naumova et al, 2019
cg03607813	chr12	105948248				OpenSea	-0.0146104	0.0077324	0.0588238	0.625525	Naumova et al, 2019
cg11143796	chr4	178363279	AGA	Body	chr4:178363239-178363708	Island	-0.0135473	0.00717571	0.0590344	0.625525	Naumova et al, 2019
cg07377994	chr17	55533142	MSI2;MSI2	Body;Body		OpenSea	-0.00716897	0.00380071	0.0592654	0.625525	Naumova et al, 2019
cg20023621	chr7	5184222	ZNF890P	TSS200	chr7:5183878-5184223	Island	0.0137756	0.00730398	0.0592901	0.625525	Naumova et al, 2019
cg18876294	chr11	118986471	C2CD2L;C2CD2L	Body;Body		OpenSea	-0.0049294	0.00261399	0.0593251	0.625525	Naumova et al, 2019
cg09762242	chr11	65408429	SIPA1;SIPA1	Body;Body	chr11:65408344-65408631	Island	-0.00628453	0.00333347	0.0593918	0.625525	Naumova et al, 2019
cg19769967	chr2	209119250	IDH1	5'UTR	chr2:209119881-209120309	N_Shore	-0.00136597	0.000725783	0.059827	0.625757	Naumova et al, 2019
cg23307708	chr5	133561976	PPP2CA	TSS200	chr5:133561140-133562544	Island	0.00209895	0.00111528	0.0598357	0.625757	Naumova et al, 2019
cg16865970	chr2	46063594	PRKCE	Body		OpenSea	0.00697441	0.00370613	0.0598552	0.625757	Naumova et al, 2019
cg07081759	chr10	126330905	FAM53B	Body		OpenSea	0.00742382	0.0039525	0.0603454	0.625757	Naumova et al, 2019
cg10523679	chr1	76189770	ACADM;ACADM	TSS1500;TSS1500	chr1:76189916-76190730	N_Shore	0.0291704	0.0155317	0.0603639	0.625757	Naumova et al, 2019
cg08770580	chr3	183979197	ECE2;CAMK2N2;CAMK2N2	Body;5'UTR;1stExon	chr3:183977548-183980633	Island	0.0010648	0.000567381	0.06056	0.625757	Naumova et al, 2019
cg07008544	chr16	1203382	CACNA1H;CACNA1H;CACNA1H;CACNA1H	1stExon;1stExon;5'UTR;5'UTR	chr16:1202414-1204624	Island	-0.00832703	0.00444117	0.0607978	0.625757	Naumova et al, 2019
cg00753593	chr9	73100412				OpenSea	0.00587251	0.00313251	0.060834	0.625757	Naumova et al, 2019
cg23143978	chr7	155436512	RBM33	TSS1500	chr7:155436673-155437817	N_Shore	-0.00528904	0.0028215	0.0608552	0.625757	Naumova et al, 2019
cg09516959	chr7	30721478	CRHR2	Body	chr7:30721372-30722445	Island	0.00245334	0.00130918	0.0609367	0.625757	Naumova et al, 2019
cg22037518	chr7	142491168			chr7:142494563-142495248	N_Shelf	-0.00316175	0.00169065	0.061464	0.625757	Naumova et al, 2019
cg03287757	chr1	156661984				OpenSea	-0.0016133	0.000863963	0.0618558	0.625855	Naumova et al, 2019
cg19816059	chr13	22322116				OpenSea	-0.0116544	0.00624979	0.0622153	0.626021	Naumova et al, 2019
cg26055950	chr1	3600852	TP73	Body		OpenSea	0.0122857	0.00658926	0.0622514	0.626021	Naumova et al, 2019
cg10878913	chr19	32831220				OpenSea	0.00726152	0.00389839	0.0625047	0.626021	Naumova et al, 2019
cg18000076	chr11	835377	CD151;CD151;CD151;CD151	5'UTR;5'UTR;5'UTR;5'UTR	chr11:829284-833558	S_Shore	0.010964	0.0058987	0.0630677	0.626021	Naumova et al, 2019
cg15335418	chr13	20768389	GJB2	TSS1500	chr13:20766208-20767779	S_Shore	0.0102085	0.00549747	0.0633201	0.626234	Naumova et al, 2019
cg09776804	chr9	21994756	CDKN2B-AS1;CDKN2B-AS1;CDKN2B-AS1;CDKN2B-AS1;CDKN2B-AS1;CDKN2B-AS1;CDKN2B-AS1;CDKN2B-AS1;CDKN2B-AS1;CDKN2B-AS1;CDKN2B-AS1;CDKN2B-AS1;CDKN2B-AS1;CDKN2B-AS1;CDKN2A	TSS200;TSS200;TSS200;TSS200;TSS200;TSS200;TSS200;TSS200;TSS200;TSS200;TSS200;TSS200;TSS200;TSS200;TSS1500	chr9:21994101-21995910	Island	-0.00211449	0.00113992	0.0636039	0.626289	Tao et al, 2013
cg05501320	chr8	75263248	GDAP1;GDAP1	Body;5'UTR	chr8:75262521-75263044	S_Shore	-0.00805595	0.00434962	0.0640105	0.626289	Naumova et al, 2019
cg00345425	chr4	2070915				OpenSea	0.0107223	0.00579544	0.0642947	0.626289	Naumova et al, 2019
cg04219977	chr6	31506768	BAT1;BAT1	Body;Body	chr6:31509668-31509896	N_Shelf	0.00645017	0.00348648	0.0643057	0.626289	Naumova et al, 2019
cg07052663	chr19	53400981			chr19:53400460-53401205	Island	0.00236845	0.00128063	0.064395	0.626289	Naumova et al, 2019
cg09390350	chr8	114451137				OpenSea	0.00534172	0.00289926	0.065411	0.626522	Naumova et al, 2019
cg00059053	chr12	3602162	PRMT8	Body	chr12:3599966-3603008	Island	-0.00688077	0.00373465	0.0654144	0.626522	Naumova et al, 2019
cg11257193	chr17	28444188	MIR423;CCDC55	Body;Body	chr17:28443746-28444011	S_Shore	0.00956504	0.00520004	0.0658541	0.626549	Naumova et al, 2019
cg00036272	chr1	29706235				OpenSea	-0.00551151	0.00299693	0.0659078	0.626549	Naumova et al, 2019
cg14311172	chr7	82245869				OpenSea	0.00777222	0.00422771	0.0660038	0.626582	Naumova et al, 2019
cg14635415	chr7	92327079	CDK6;CDK6	Body;Body		OpenSea	-0.0118234	0.00643892	0.0663217	0.626608	Naumova et al, 2019
cg25831506	chr12	118327089	KSR2	Body		OpenSea	0.00195183	0.00106317	0.0663778	0.626608	Naumova et al, 2019
cg13902335	chr2	216876969	MREG	Body	chr2:216877899-216878352	N_Shore	-0.00745284	0.00406159	0.0665123	0.626656	Naumova et al, 2019
cg20174256	chr4	2845801	ADD1;ADD1;ADD1;ADD1;ADD1	TSS200;5'UTR;5'UTR;5'UTR;5'UTR	chr4:2845031-2846258	Island	-0.0089053	0.00485688	0.0667221	0.626656	Naumova et al, 2019
cg03574723	chr10	125425994	GPR26	1stExon	chr10:125425495-125426642	Island	0.00101576	0.000555009	0.0672258	0.626813	Naumova et al, 2019
cg12264723	chr3	141660114				OpenSea	0.00899018	0.00491391	0.0673191	0.626813	Naumova et al, 2019
cg05418736	chr16	57219756	RSPRY1;FAM192A;FAM192A	TSS1500;1stExon;5'UTR	chr16:57219486-57220583	Island	-0.0113635	0.00621264	0.0673863	0.626813	Naumova et al, 2019
cg09146174	chr22	33562174				OpenSea	-0.0107703	0.00589025	0.0674742	0.626813	Naumova et al, 2019
cg09109562	chr20	10891271	LOC101929413	TSS1500		OpenSea	0.00631183	0.00345324	0.0675798	0.626813	Naumova et al, 2019
cg25226555	chr5	98714340				OpenSea	0.00552465	0.00302329	0.0676455	0.626813	Naumova et al, 2019
cg17330878	chr17	2615408	CLUH	TSS1500	chr17:2614320-2615630	Island	-0.00152701	0.000836785	0.0680224	0.626813	Naumova et al, 2019
cg02468627	chr1	57043571	PPAP2B;PPAP2B	Body;Body	chr1:57044102-57045117	N_Shore	0.00806526	0.00442078	0.0680919	0.626813	Naumova et al, 2019
cg00101728	chr6	2953027	SERPINB6	Body		OpenSea	-0.00950041	0.00521313	0.0683942	0.626977	Naumova et al, 2019
cg13672871	chr13	27317381				OpenSea	0.00693352	0.00380663	0.0685411	0.627079	Naumova et al, 2019
cg20587236	chr12	109900956	KCTD10	Body		OpenSea	0.0109553	0.00601517	0.0685655	0.627079	Naumova et al, 2019
cg24580146	chr17	7644241	DNAH2	Body	chr17:7643797-7644311	Island	0.00833198	0.00457689	0.0686908	0.627122	Naumova et al, 2019
cg18684041	chr3	101443481	CEP97	TSS200	chr3:101443478-101443859	Island	0.00195132	0.00107221	0.0687717	0.627122	Naumova et al, 2019
cg09353251	chr2	133343373	GPR39	Body	chr2:133343114-133343382	Island	-0.00463348	0.00254752	0.068939	0.627122	Naumova et al, 2019
cg02594940	chr19	35759230	USF2;USF2	TSS1500;TSS1500	chr19:35758201-35759670	Island	-0.00621007	0.00341766	0.0692086	0.627518	Naumova et al, 2019
cg21534299	chr1	44821474	ERI3	TSS1500	chr1:44820657-44821113	S_Shore	-0.00837368	0.00460886	0.0692377	0.627518	Naumova et al, 2019
cg13055288	chr8	17396259	SLC7A2;SLC7A2;SLC7A2	TSS200;TSS200;5'UTR		OpenSea	-0.00621849	0.00342268	0.0692406	0.627518	Naumova et al, 2019
cg16684992	chr17	2506220	PAFAH1B1	5'UTR		OpenSea	0.00681715	0.00375415	0.069386	0.627518	Naumova et al, 2019
cg08402439	chr4	180980552			chr4:180979038-180980619	Island	0.000919624	0.000507247	0.0698364	0.627518	Naumova et al, 2019
cg16415457	chr3	23713441				OpenSea	0.0140926	0.00777862	0.0700301	0.627518	Naumova et al, 2019
cg20659303	chr5	75629430	SV2C;SV2C	3'UTR;Body		OpenSea	0.00506135	0.00279489	0.0701518	0.627518	Naumova et al, 2019
cg10325670	chr17	79479982	ACTG1;ACTG1;ACTG1	TSS200;TSS200;TSS200	chr17:79478235-79482426	Island	-0.00374681	0.00207122	0.0704531	0.627632	Naumova et al, 2019
cg13185413	chr6	30039202	RNF39;RNF39	Body;Body	chr6:30038881-30039477	Island	-0.00837403	0.00463407	0.0707537	0.627779	Naumova et al, 2019
cg02986404	chr18	25621613	CDH2	Body		OpenSea	0.00588707	0.00326038	0.070975	0.628006	Naumova et al, 2019
cg20900994	chr6	31803089	C6orf48;SNORD48;C6orf48	5'UTR;Body;5'UTR	chr6:31802598-31802823	S_Shore	-0.00510896	0.0028331	0.0713387	0.628491	Naumova et al, 2019
cg05871802	chr11	17788335	KCNC1;KCNC1	Body;Body		OpenSea	-0.0174678	0.00970448	0.0718651	0.628795	Naumova et al, 2019
cg26545167	chr5	106606747				OpenSea	-0.0119143	0.00662558	0.0721411	0.628891	Naumova et al, 2019
cg07534448	chr6	99236061				OpenSea	-0.0111434	0.0062	0.0722841	0.628896	Naumova et al, 2019
cg27601198	chr16	46823935			chr16:46823932-46824263	Island	-0.00171567	0.000954831	0.0723627	0.628909	Naumova et al, 2019
cg25883405	chr7	104865796	SRPK2;SRPK2	Body;Body		OpenSea	0.00589326	0.00328013	0.0723903	0.629002	Naumova et al, 2019
cg03088446	chr5	11720546	CTNND2;CTNND2;CTNND2	Body;Body;5'UTR		OpenSea	0.0215942	0.0120244	0.072516	0.629042	Naumova et al, 2019
cg04164176	chr8	57087082	PLAG1;PLAG1;PLAG1	5'UTR;5'UTR;5'UTR		OpenSea	0.00601273	0.00334991	0.0726703	0.629042	Naumova et al, 2019
cg14614789	chr19	5548129				OpenSea	0.0110922	0.00618086	0.072717	0.629043	Naumova et al, 2019
cg09562503	chr14	21152739	RNASE4;ANG;ANG;RNASE4	1stExon;5'UTR;1stExon;5'UTR	chr14:21152483-21152740	Island	-0.00375893	0.00209668	0.0730044	0.629124	Naumova et al, 2019
cg27449113	chr22	22045005	PPIL2;PPIL2;PPIL2	Body;Body;Body		OpenSea	-0.00651171	0.00363438	0.0731815	0.629124	Naumova et al, 2019
cg15970318	chr1	179575037	TDRD5;TDRD5;TDRD5;TDRD5;TDRD5	TSS1500;Body;Body;Body;Body		OpenSea	0.0119925	0.00669346	0.0731854	0.629124	Naumova et al, 2019
cg24438313	chr6	29717010	LOC285830;LOC285830	TSS200;TSS200	chr6:29716468-29717158	Island	-0.00151382	0.000845258	0.0733003	0.629124	Naumova et al, 2019
cg21544503	chr19	46800131	HIF3A;RNU6-66P	TSS200;Body	chr19:46800053-46800603	Island	-0.00311662	0.00174106	0.0734419	0.629124	Naumova et al, 2019
cg14777808	chr16	75285784	BCAR1;BCAR1;BCAR1;BCAR1;BCAR1;BCAR1;BCAR1	TSS1500;TSS1500;Body;Body;Body;Body;Body	chr16:75284680-75285821	Island	-0.00154111	0.000861329	0.0735783	0.629124	Naumova et al, 2019
cg01090655	chr12	95249956				OpenSea	-0.0074184	0.00414945	0.0738079	0.629124	Naumova et al, 2019
cg25101936	chr11	113929164	ZBTB16	TSS1500	chr11:113929633-113932190	N_Shore	-0.00973069	0.00544476	0.073911	0.629124	Naumova et al, 2019
cg08061330	chr1	20812353	CAMK2N1;CAMK2N1	1stExon;5'UTR	chr1:20810462-20813511	Island	-0.00797156	0.00447024	0.0745453	0.629242	Naumova et al, 2019
cg24736201	chr3	11196175	HRH1;HRH1	TSS200;5'UTR	chr3:11195901-11196552	Island	-0.00965219	0.00541895	0.0748811	0.629351	Naumova et al, 2019
cg12722058	chr15	23086394	NIPA1;NIPA1	1stExon;5'UTR	chr15:23085441-23086898	Island	-0.00151999	0.000853834	0.0750434	0.629395	Naumova et al, 2019
cg03604322	chr22	32439052	SLC5A1;SLC5A1	5'UTR;1stExon	chr22:32439046-32439442	Island	0.0136827	0.00769969	0.0755608	0.629537	Naumova et al, 2019
cg05458224	chr12	79943592				OpenSea	-0.0121049	0.00682577	0.0761605	0.630009	Naumova et al, 2019
cg10659811	chr12	54833402				OpenSea	0.00532313	0.00300654	0.0766408	0.630021	Naumova et al, 2019
cg25963419	chr2	102618414	IL1R2;IL1R2;IL1R2	5'UTR;5'UTR;Body		OpenSea	-0.00760494	0.00429544	0.0766491	0.630021	Naumova et al, 2019
cg07573155	chr9	95725461	FGD3;FGD3	TSS1500;5'UTR		OpenSea	-0.0132635	0.00750022	0.0769925	0.630021	Naumova et al, 2019
cg19436429	chr3	178978985	KCNMB3;KCNMB3;KCNMB3;KCNMB3	TSS1500;Body;TSS1500;Body	chr3:178978948-178979364	Island	-0.0103838	0.005884	0.0776057	0.630089	Naumova et al, 2019
cg17364234	chr19	59031070	ZBTB45	TSS200	chr19:59030657-59031426	Island	-0.00233536	0.00132473	0.077917	0.630089	Naumova et al, 2019
cg08139247	chr14	38725312	CLEC14A;CLEC14A	1stExon;5'UTR	chr14:38724254-38725537	Island	0.00692678	0.00393615	0.078444	0.630153	Naumova et al, 2019
cg01255021	chr16	1094653			chr16:1098522-1098875	N_Shelf	0.0092166	0.00525287	0.0793306	0.630299	Naumova et al, 2019
cg18721397	chr5	32584912	SUB1	TSS1500	chr5:32585603-32586365	N_Shore	0.0159671	0.00910585	0.0795164	0.630441	Naumova et al, 2019
cg05757385	chr7	86782435	DMTF1;DMTF1;DMTF1;DMTF1;DMTF1	5'UTR;5'UTR;Body;Body;5'UTR	chr7:86781624-86782194	S_Shore	0.0184509	0.0105259	0.079618	0.630441	Naumova et al, 2019
cg07242609	chr16	11230722	CLEC16A	Body		OpenSea	0.00518831	0.00296898	0.08055	0.630441	Naumova et al, 2019
cg12592220	chr18	42686881				OpenSea	-0.00329038	0.00188317	0.0805941	0.630441	Naumova et al, 2019
cg07089235	chr4	141294546	SCOC;SCOC;SCOC;SCOC;SCOC;SCOC;SCOC;SCOC	Body;Body;Body;TSS200;TSS200;Body;Body;TSS200	chr4:141294666-141295274	N_Shore	-0.00107133	0.000613181	0.0806068	0.630441	Naumova et al, 2019
cg27562174	chr4	100065446	ADH4;ADH4;ADH4;ADH4;ADH4;ADH4;LOC100507053	5'UTR;5'UTR;1stExon;1stExon;1stExon;5'UTR;Body		OpenSea	0.027698	0.0158701	0.0809338	0.63048	Naumova et al, 2019
cg26421228	chr12	124401496	DNAH10	Body		OpenSea	-0.00610533	0.00349819	0.0809355	0.63048	Naumova et al, 2019
cg14610875	chr6	167040930	RPS6KA2;RPS6KA2	TSS1500;Body	chr6:167039962-167041679	Island	-0.00775047	0.00445186	0.0816924	0.630517	Naumova et al, 2019
cg26255048	chr20	40000955				OpenSea	-0.00232563	0.00133717	0.0819964	0.63073	Naumova et al, 2019
cg09546168	chr16	77246495	SYCE1L	Body	chr16:77245944-77247013	Island	-0.00118073	0.000679542	0.0822923	0.630759	Naumova et al, 2019
cg07633256	chr5	167395310	TENM2	Body		OpenSea	0.0127356	0.00733095	0.0823457	0.630759	Naumova et al, 2019
cg08446900	chr17	38501519	RARA;RARA;RARA;RARA	Body;Body;Body;Body	chr17:38501396-38501839	Island	0.00172331	0.000992388	0.0824703	0.630759	Naumova et al, 2019
cg22167660	chr19	40885241	HIPK4	3'UTR	chr19:40886741-40887081	N_Shore	0.0085171	0.00490518	0.0825025	0.630759	Naumova et al, 2019
cg18641946	chr22	43538857	MCAT;MCAT	Body;Body	chr22:43538913-43539526	N_Shore	-0.000649621	0.000374333	0.082668	0.630759	Naumova et al, 2019
cg14213543	chr18	9102531	NDUFV2	TSS200	chr18:9102416-9102973	Island	-0.00308164	0.00177608	0.0827268	0.630759	Naumova et al, 2019
cg12687006	chr11	85364312	TMEM126A;TMEM126A	Body;5'UTR		OpenSea	0.00642508	0.00370441	0.0828398	0.630759	Naumova et al, 2019
cg16128701	chr8	82193449	FABP5	Body	chr8:82192378-82193685	Island	-0.00485564	0.00280012	0.0829031	0.630759	Naumova et al, 2019
cg10516993	chr1	158147446			chr1:158147433-158147854	Island	-0.00849818	0.00490237	0.0830095	0.630759	Naumova et al, 2019
cg15998406	chr19	1287832	EFNA2	Body	chr19:1287416-1287885	Island	0.00666348	0.00384613	0.0831813	0.6308	Naumova et al, 2019
cg02058870	chr14	72053146	SIPA1L1	5'UTR		OpenSea	-0.00568687	0.00328632	0.0835471	0.630961	Naumova et al, 2019
cg23479515	chr14	46185982				OpenSea	0.00683531	0.00395082	0.0836126	0.630961	Naumova et al, 2019
cg07563454	chr9	125703240	RABGAP1	TSS200	chr9:125703098-125703597	Island	-0.00460185	0.00266015	0.0836449	0.630971	Naumova et al, 2019
cg07937445	chr1	116995038	LOC101929023	Body		OpenSea	0.00526113	0.00304408	0.0839316	0.631002	Naumova et al, 2019
cg09183220	chr3	101954626				OpenSea	0.0459991	0.0266557	0.0844059	0.63102	Naumova et al, 2019
cg06172475	chr11	128563903	FLI1;FLI1;FLI1	1stExon;5'UTR;5'UTR	chr11:128562671-128565011	Island	-0.00581252	0.00337013	0.0845783	0.631063	Naumova et al, 2019
cg23662142	chr20	55199914			chr20:55200279-55206789	N_Shore	0.00826011	0.00478929	0.0845807	0.631063	Naumova et al, 2019
cg11701190	chr17	28667451				OpenSea	-0.00447946	0.00259793	0.084664	0.631063	Naumova et al, 2019
cg18129621	chr22	29875991	NEFH	TSS200	chr22:29875919-29877242	Island	-0.00150828	0.000875323	0.0848675	0.631063	Naumova et al, 2019
cg09230104	chr11	12267457	MICAL2;MICAL2;MICAL2;MICAL2;MICAL2;MICAL2	Body;Body;Body;Body;Body;Body		OpenSea	0.0153158	0.00889165	0.0849813	0.631063	Naumova et al, 2019
cg07817824	chr3	61016032	FHIT;FHIT	5'UTR;5'UTR		OpenSea	-0.0214232	0.0124475	0.0852356	0.631063	Naumova et al, 2019
cg15503220	chr2	74298694	TET3	Body		OpenSea	-0.0109137	0.00634603	0.0854753	0.631118	Naumova et al, 2019
cg26512925	chr16	85519061			chr16:85519109-85519357	N_Shore	0.007003	0.00407531	0.085724	0.631301	Naumova et al, 2019
cg16401333	chr4	122062981	TNIP3;TNIP3;TNIP3;TNIP3;TNIP3;TNIP3	ExonBnd;ExonBnd;ExonBnd;Body;Body;Body		OpenSea	0.0174928	0.0101825	0.0858106	0.631301	Naumova et al, 2019
cg21202716	chr11	70508022	SHANK2;SHANK2	Body;TSS200	chr11:70508328-70508617	N_Shore	-0.00157058	0.000915379	0.0862039	0.631301	Naumova et al, 2019
cg06087988	chr2	46567260	EPAS1	Body		OpenSea	0.0105812	0.00617058	0.0863851	0.631301	Naumova et al, 2019
cg10260711	chr8	40543522	ZMAT4;ZMAT4	Body;Body		OpenSea	0.0148812	0.00869552	0.0870136	0.631565	Naumova et al, 2019
cg10962883	chr6	48817540				OpenSea	0.011211	0.0065531	0.0871186	0.631668	Naumova et al, 2019
cg26178446	chr2	192542487	OBFC2A;OBFC2A	TSS1500;TSS1500	chr2:192542573-192543329	N_Shore	-0.00713394	0.00417118	0.0872121	0.631701	Naumova et al, 2019
cg19636666	chr6	76234306				OpenSea	-0.0047274	0.00276554	0.0873781	0.631701	Naumova et al, 2019
cg10613754	chr20	19865732	RIN2	TSS1500		OpenSea	0.00630958	0.00369359	0.0875893	0.631701	Naumova et al, 2019
cg26864936	chr22	40874268	MKL1;MKL1;MKL1	5'UTR;5'UTR;5'UTR		OpenSea	0.00376854	0.00220611	0.0875934	0.631701	Naumova et al, 2019
cg11794118	chr2	226135800				OpenSea	-0.00685568	0.00401555	0.0877692	0.631701	Naumova et al, 2019
cg27466466	chr22	24261966				OpenSea	-0.0212292	0.0124347	0.0877755	0.631701	Naumova et al, 2019
cg10321156	chr11	63687223			chr11:63685489-63685968	S_Shore	0.00766863	0.00449235	0.0878144	0.631701	Naumova et al, 2019
cg19145289	chr16	56225059	LOC283856;GNAO1;GNAO1	TSS200;TSS200;TSS200	chr16:56225255-56226351	N_Shore	-0.00164173	0.000962513	0.0880691	0.631701	Naumova et al, 2019
cg14183988	chr14	68551537	RAD51B;RAD51B;RAD51B	Body;Body;Body		OpenSea	-0.00968685	0.00568485	0.0883852	0.631701	Naumova et al, 2019
cg03253449	chr9	14213559	NFIB;NFIB;NFIB	Body;Body;Body		OpenSea	0.00569769	0.00334527	0.0885294	0.631701	Naumova et al, 2019
cg20544437	chr6	31839329	SLC44A4	Body		OpenSea	0.0129941	0.00763445	0.0887501	0.631701	Naumova et al, 2019
cg01242676	chr17	13413600	HS3ST3A1	Body		OpenSea	0.00491018	0.00288755	0.0890434	0.631701	Naumova et al, 2019
cg26515213	chr12	94171127	CRADD	Body		OpenSea	0.00283122	0.00166511	0.0890695	0.631701	Naumova et al, 2019
cg11843645	chr1	119956771	HSD3B2;HSD3B2	TSS1500;TSS1500		OpenSea	-0.00990385	0.00582539	0.0891087	0.631701	Naumova et al, 2019
cg10930293	chr19	55895837	RPL28;RPL28;RPL28;RPL28;RPL28;TMEM238	TSS1500;TSS1500;TSS1500;TSS1500;TSS1500;TSS1500	chr19:55895262-55898164	Island	0.00529965	0.00312499	0.0899064	0.631866	Naumova et al, 2019
cg22875332	chr1	76189707	ACADM;ACADM	TSS1500;TSS1500	chr1:76189916-76190730	N_Shore	0.0251856	0.0148579	0.0900563	0.631866	Naumova et al, 2019
cg20675152	chr7	92456994	CDK6;CDK6	Body;Body		OpenSea	0.00643245	0.00379479	0.0900616	0.631866	Naumova et al, 2019
cg15650509	chr2	237476609			chr2:237476311-237477263	Island	-0.00181537	0.00107275	0.0905963	0.632078	Naumova et al, 2019
cg01903971	chr7	100434983			chr7:100434982-100435193	Island	-0.00409778	0.00242528	0.0911019	0.632495	Naumova et al, 2019
cg08630465	chr3	134068634				OpenSea	-0.00919622	0.00544595	0.0912896	0.632611	Naumova et al, 2019
cg15291952	chr8	80350141				OpenSea	-0.00443381	0.00262789	0.0915628	0.632647	Naumova et al, 2019
cg26742770	chr17	18026502	MYO15A	Body	chr17:18022195-18024868	S_Shore	0.00771858	0.00457816	0.0918042	0.632647	Naumova et al, 2019
cg19275632	chr13	38443950	TRPC4;TRPC4;TRPC4;TRPC4;TRPC4;TRPC4	TSS200;TSS200;TSS200;TSS200;TSS200;TSS200	chr13:38443682-38444228	Island	-0.00233426	0.00138689	0.0923573	0.632647	Naumova et al, 2019
cg10372921	chr15	74218733	LOXL1	TSS200	chr15:74218696-74220373	Island	0.00794443	0.00472069	0.0923949	0.632647	Naumova et al, 2019
cg04077668	chr1	153600064	S100A13;S100A13;S100A13;S100A1;S100A13;S100A13;S100A13	TSS1500;5'UTR;5'UTR;TSS1500;5'UTR;1stExon;TSS1500		OpenSea	0.00318041	0.00189034	0.0924804	0.632666	Naumova et al, 2019
cg15929437	chr11	65101539	DPF2	Body	chr11:65101109-65101843	Island	-0.00147638	0.000877784	0.0925805	0.632743	Naumova et al, 2019
cg14252059	chr11	120973274	TECTA	TSS200		OpenSea	0.00742308	0.00441795	0.0929163	0.632886	Naumova et al, 2019
cg15611176	chr12	120763869	PLA2G1B	Body		OpenSea	0.00257847	0.00153657	0.0933331	0.633017	Naumova et al, 2019
cg12093775	chr13	112548065			chr13:112547458-112548130	Island	0.00420329	0.00250495	0.0933489	0.633017	Naumova et al, 2019
cg22405820	chr8	96516167	C8orf37-AS1;C8orf37-AS1;C8orf37-AS1;C8orf37-AS1;C8orf37-AS1;C8orf37-AS1;C8orf37-AS1;C8orf37-AS1;C8orf37-AS1	Body;Body;Body;Body;Body;Body;Body;Body;Body		OpenSea	-0.0102504	0.00611004	0.0934179	0.633017	Naumova et al, 2019
cg21210555	chr14	69287543			chr14:69283046-69283605	S_Shelf	0.00740014	0.00441187	0.0934789	0.633017	Naumova et al, 2019
cg25164929	chr2	865218	LINC01115;LINC01115	TSS1500;TSS1500	chr2:863930-865091	S_Shore	-0.0145073	0.00865014	0.0935206	0.633017	Naumova et al, 2019
cg05746918	chr3	127348722	PODXL2	Body	chr3:127347682-127348859	Island	-0.00928756	0.00553877	0.0935763	0.633017	Naumova et al, 2019
cg11969637	chr7	8383869				OpenSea	-0.00698249	0.00416786	0.0938716	0.633184	Naumova et al, 2019
cg12471811	chr10	49813371	ARHGAP22	TSS1500	chr10:49812852-49813352	S_Shore	-0.0055577	0.00331831	0.0939618	0.633184	Naumova et al, 2019
cg06204735	chr14	74892986	TMEM90A	TSS200	chr14:74892466-74893184	Island	-0.00192748	0.00115085	0.0939674	0.633184	Naumova et al, 2019
cg04306507	chr14	55594613	LGALS3	TSS1500	chr14:55595697-55596692	N_Shore	-0.00713473	0.00426258	0.0941687	0.633281	Naumova et al, 2019
cg25958766	chr20	5485268	LOC149837	TSS200		OpenSea	0.0130722	0.00781634	0.0944411	0.633329	Naumova et al, 2019
cg05702448	chr1	167905194	DCAF6;BRP44;BRP44;BRP44;DCAF6;BRP44	TSS1500;5'UTR;5'UTR;Body;TSS1500;1stExon	chr1:167905027-167906801	Island	0.00317086	0.00189623	0.0944864	0.633331	Naumova et al, 2019
cg01778030	chr2	60281026				OpenSea	0.00324363	0.00194257	0.0949666	0.633569	Naumova et al, 2019
cg01710112	chr16	2015448	SNHG9;RPS2;RNF151	Body;TSS1500;TSS1500	chr16:2014164-2015451	Island	-0.00379406	0.00227234	0.0949841	0.633589	Naumova et al, 2019
cg08490304	chr19	1929260				OpenSea	-0.00791257	0.0047412	0.0951378	0.633726	Naumova et al, 2019
cg06876321	chr6	26739605				OpenSea	0.0169211	0.0101426	0.095253	0.633757	Naumova et al, 2019
cg06640241	chr16	89574553	SPG7;SPG7	TSS1500;TSS1500	chr16:89573954-89575368	Island	-0.00479299	0.00287321	0.0952835	0.633765	Naumova et al, 2019
cg26495711	chr2	240169280	HDAC4	Body		OpenSea	0.00516562	0.00310159	0.0958182	0.633933	Naumova et al, 2019
cg14994056	chr11	107992015	ACAT1	TSS1500	chr11:107992004-107992731	Island	-0.00487824	0.00293201	0.0961546	0.63414	Naumova et al, 2019
cg19743974	chr9	84309108	LOC101927502	Body		OpenSea	-0.00457475	0.002757	0.0970505	0.634163	Naumova et al, 2019
cg21695686	chr20	36935984	BPI;BPI	ExonBnd;Body		OpenSea	0.00380004	0.00229107	0.09719	0.634163	Naumova et al, 2019
cg06869292	chr1	182038423				OpenSea	0.0294381	0.0177556	0.0973259	0.634163	Naumova et al, 2019
cg05203659	chr16	12009378	GSPT1;GSPT1;GSPT1	1stExon;1stExon;5'UTR	chr16:12008880-12010114	Island	-0.00356897	0.0021548	0.0976634	0.634163	Naumova et al, 2019
cg08354527	chr1	229252042				OpenSea	0.0652978	0.039437	0.0977723	0.634163	Naumova et al, 2019
cg05843340	chr5	68628618			chr5:68628422-68628739	Island	0.000549638	0.000332172	0.0979899	0.634205	Naumova et al, 2019
cg19052870	chr12	27683253	PPFIBP1;PPFIBP1;PPFIBP1;PPFIBP1	5'UTR;5'UTR;5'UTR;5'UTR		OpenSea	0.00356146	0.00215289	0.0980723	0.634287	Naumova et al, 2019
cg01113988	chr6	106035528				OpenSea	0.00434153	0.00262455	0.0980865	0.634303	Naumova et al, 2019
cg04060356	chr20	52226170				OpenSea	0.0208992	0.0126371	0.0981668	0.634303	Naumova et al, 2019
cg22329875	chr8	55421202				OpenSea	0.00664296	0.00401803	0.0982721	0.634368	Naumova et al, 2019
cg02717486	chr5	133512833	SKP1;SKP1	TSS200;TSS200	chr5:133511971-133512902	Island	-0.0121728	0.00736362	0.0983105	0.634368	Naumova et al, 2019
cg15045802	chr19	1857434	KLF16	Body	chr19:1856725-1857443	Island	-0.00216624	0.00131088	0.0984307	0.634368	Naumova et al, 2019
cg26121931	chr6	29895204			chr6:29894140-29895117	S_Shore	0.0223821	0.0135476	0.0985124	0.634368	Naumova et al, 2019
cg03380964	chr4	152967221				OpenSea	0.00190585	0.00115404	0.0986445	0.634368	Naumova et al, 2019
cg15624813	chr10	23492866				OpenSea	0.0154419	0.00935691	0.0988765	0.634368	Naumova et al, 2019
cg05927579	chr20	43378669	KCNK15	Body	chr20:43378668-43379438	Island	0.0136016	0.00825138	0.0992712	0.634567	Naumova et al, 2019
cg20519328	chr15	86296274				OpenSea	0.00530406	0.00321808	0.0993105	0.634607	Naumova et al, 2019
cg06796944	chr4	185570679	CCDC111;CASP3;CASP3	TSS200;TSS200;TSS200	chr4:185569961-185570638	S_Shore	-0.00383146	0.00232569	0.0994653	0.634691	Naumova et al, 2019
cg05042683	chr14	58045182	SLC35F4;SLC35F4	Body;Body		OpenSea	-0.0104013	0.00631674	0.0996367	0.634722	Naumova et al, 2019
cg07909402	chr20	57465445	GNAS;GNAS;GNAS;GNAS;GNAS;GNAS;GNAS;GNAS	3'UTR;TSS1500;TSS1500;Body;TSS1500;3'UTR;TSS1500;Body	chr20:57463652-57467739	Island	0.0101783	0.00618292	0.0997248	0.634722	Naumova et al, 2019
cg06794268	chr19	41771003	HNRNPUL1;HNRNPUL1;HNRNPUL1	5'UTR;TSS200;Body	chr19:41770013-41771113	Island	-0.00863098	0.00524463	0.0998295	0.634723	Naumova et al, 2019
cg07669822	chr2	242396595	FARP2;FARP2;FARP2	Body;Body;Body		OpenSea	0.00668214	0.00406354	0.100091	0.634744	Naumova et al, 2019
cg08584144	chr19	50848091	NAPSB	TSS200		OpenSea	-0.0029806	0.00181338	0.100245	0.634744	Naumova et al, 2019
cg11697712	chr3	25707396	MIR4442	TSS1500	chr3:25705556-25706570	S_Shore	0.0101026	0.00614806	0.100338	0.634786	Naumova et al, 2019
cg11766580	chr4	7904283	AFAP1;AFAP1	5'UTR;5'UTR		OpenSea	0.00835735	0.00508699	0.100406	0.634805	Naumova et al, 2019
cg07201519	chr11	128718864	KCNJ1;KCNJ1;KCNJ1;KCNJ1	Body;5'UTR;5'UTR;5'UTR		OpenSea	0.00556783	0.00339102	0.100604	0.634806	Naumova et al, 2019
cg18526755	chr13	113611615				OpenSea	-0.00816172	0.00497135	0.100641	0.634853	Naumova et al, 2019
cg17716663	chr19	45978434	FOSB;FOSB	3'UTR;3'UTR	chr19:45975848-45976262	S_Shelf	-0.00599629	0.00365313	0.100712	0.634916	Naumova et al, 2019
cg26157361	chr3	105434386	CBLB	Body		OpenSea	0.00450235	0.00274316	0.100735	0.634916	Naumova et al, 2019
cg12081329	chr10	53992880	PRKG1;PRKG1	Body;Body		OpenSea	0.010316	0.00628689	0.100823	0.634916	Naumova et al, 2019
cg09056181	chr10	26505503	GAD2;GAD2;GAD2;GAD2	5'UTR;1stExon;5'UTR;1stExon	chr10:26504383-26507434	Island	-0.00398294	0.0024345	0.101831	0.635086	Naumova et al, 2019
cg00857862	chr3	47952509	MAP4;MAP4;MAP4;MAP4	Body;TSS1500;Body;TSS1500		OpenSea	0.00733816	0.00448721	0.101976	0.635086	Naumova et al, 2019
cg26181929	chr13	47371415	ESD	TSS200	chr13:47370763-47371484	Island	0.0061137	0.00373898	0.102023	0.635086	Naumova et al, 2019
cg16570133	chr8	76320362			chr8:76319450-76320196	S_Shore	-0.00102099	0.000624724	0.102194	0.635086	Naumova et al, 2019
cg24301930	chr11	65408496	SIPA1;SIPA1	Body;Body	chr11:65408344-65408631	Island	-0.00308813	0.00188967	0.102214	0.635086	Naumova et al, 2019
cg04833007	chr7	127894849	LEP	3'UTR		OpenSea	-0.00250558	0.00153366	0.102316	0.635096	Sherwood et al, 2019; Obermann-Borst et al. 2013
cg11535368	chr6	29995441	NCRNA00171	Body		OpenSea	-0.00982719	0.00602013	0.102598	0.635303	Naumova et al, 2019
cg20199595	chr5	178986677	RUFY1;RUFY1;RUFY1	TSS200;TSS200;Body	chr5:178986513-178986999	Island	-0.00560557	0.00343631	0.102832	0.635438	Naumova et al, 2019
cg09411371	chr1	207419019				OpenSea	-0.00612522	0.00375655	0.102986	0.635517	Naumova et al, 2019
cg07544459	chr12	131864810				OpenSea	0.00999199	0.00613504	0.103382	0.635667	Naumova et al, 2019
cg23167594	chr2	29204200	FAM179A;FAM179A	5'UTR;1stExon		OpenSea	0.00436147	0.0026814	0.10383	0.635667	Naumova et al, 2019
cg10797959	chr4	2420526	ZFYVE28	TSS200	chr4:2418310-2420894	Island	-0.014111	0.00867739	0.103912	0.635731	Naumova et al, 2019
cg10214754	chr1	40190384				OpenSea	-0.0127426	0.00783898	0.104046	0.635774	Naumova et al, 2019
cg19837601	chr10	135340871	CYP2E1;CYP2E1	5'UTR;1stExon	chr10:135341255-135342561	N_Shore	-0.0103903	0.00639196	0.104049	0.635774	Naumova et al, 2019
cg24273876	chr8	103251481	RRM2B	TSS200	chr8:103251480-103251751	Island	-0.00456359	0.00280799	0.104116	0.635774	Naumova et al, 2019
cg15689154	chr6	37137227	PIM1	TSS1500	chr6:37137070-37139434	Island	-0.00583834	0.00359376	0.104253	0.635774	Naumova et al, 2019
cg14279493	chr17	53828646	PCTP;PCTP;PCTP	1stExon;5'UTR;Body	chr17:53828422-53828738	Island	0.00131939	0.000812451	0.104383	0.635774	Naumova et al, 2019
cg01921126	chr11	2171026	IGF2;INS-IGF2;INS-IGF2	TSS200;Body;Body		OpenSea	-0.00836518	0.00515227	0.104463	0.635774	Naumova et al, 2019
cg23426614	chr9	21994752	CDKN2B-AS1;CDKN2B-AS1;CDKN2B-AS1;CDKN2B-AS1;CDKN2B-AS1;CDKN2B-AS1;CDKN2B-AS1;CDKN2B-AS1;CDKN2B-AS1;CDKN2B-AS1;CDKN2B-AS1;CDKN2B-AS1;CDKN2B-AS1;CDKN2B-AS1;CDKN2A	TSS200;TSS200;TSS200;TSS200;TSS200;TSS200;TSS200;TSS200;TSS200;TSS200;TSS200;TSS200;TSS200;TSS200;TSS1500	chr9:21994101-21995910	Island	-0.00190828	0.00117687	0.104913	0.63594	Tao et al, 2013
cg27400713	chr9	33264768	CHMP5;CHMP5;BAG1;BAG1	TSS200;TSS200;TSS200;TSS200	chr9:33263781-33265118	Island	-0.00332347	0.00205077	0.105104	0.635967	Naumova et al, 2019
cg03768007	chr19	55851064	SUV420H2	TSS200	chr19:55850495-55851493	Island	-0.00653022	0.00402963	0.105114	0.635967	Naumova et al, 2019
cg13335434	chr3	195270319	PPP1R2	TSS200	chr3:195269553-195270363	Island	-0.00136359	0.000841865	0.105291	0.636001	Naumova et al, 2019
cg19573117	chr15	57226590	TCF12;TCF12;TCF12;TCF12	Body;Body;Body;Body		OpenSea	-0.00236163	0.00145866	0.105439	0.636061	Naumova et al, 2019
cg10906284	chr12	63544430	AVPR1A	1stExon	chr12:63543636-63544967	Island	0.0028636	0.00177195	0.106079	0.636258	Naumova et al, 2019
cg10429706	chr5	6713434	POLS	TSS1500	chr5:6712315-6714900	Island	-0.00476213	0.00294695	0.106104	0.636285	Naumova et al, 2019
cg14130977	chr22	19711023	GP1BB;SEPT5	TSS200;3'UTR	chr22:19709081-19712106	Island	0.00531674	0.00329175	0.106273	0.636321	Naumova et al, 2019
cg27553231	chr19	17797533	UNC13A	Body	chr19:17797530-17797748	Island	-0.00268622	0.00166343	0.106338	0.636352	Naumova et al, 2019
cg21949194	chr2	39355435			chr2:39351355-39351733	S_Shelf	0.00674031	0.00417502	0.106432	0.636392	Naumova et al, 2019
cg04308687	chr1	100231682	FRRS1	TSS1500		OpenSea	-0.00313546	0.00194287	0.106564	0.636487	Naumova et al, 2019
cg02771117	chr8	11279352	FAM167A;C8orf12	3'UTR;Body		OpenSea	0.00718665	0.00445421	0.106647	0.636575	Naumova et al, 2019
cg16590643	chr15	42162712	SPTBN5	Body		OpenSea	0.0215358	0.0133553	0.106847	0.636647	Naumova et al, 2019
cg09179713	chr11	128608535	FLI1;FLI1;FLI1;FLI1	5'UTR;5'UTR;5'UTR;Body		OpenSea	-0.00163525	0.0010141	0.106851	0.636647	Naumova et al, 2019
cg17598339	chr2	170624727			chr2:170624684-170625480	Island	-0.0146662	0.0090973	0.10693	0.636784	Naumova et al, 2019
cg09437522	chr20	57431202	GNAS;GNAS;GNAS	3'UTR;3'UTR;Body	chr20:57429024-57431239	Island	0.00577179	0.00358166	0.107075	0.636839	Naumova et al, 2019
cg04348254	chr3	163608814				OpenSea	-0.0072369	0.00449671	0.107534	0.636967	Naumova et al, 2019
cg10198337	chr17	72637972				OpenSea	0.0145678	0.00905817	0.107781	0.637001	Naumova et al, 2019
cg06203079	chr20	17633823	RRBP1;RRBP1	Body;Body		OpenSea	0.00750624	0.00466933	0.107931	0.637111	Naumova et al, 2019
cg13122347	chr20	57933878				OpenSea	-0.030354	0.0188968	0.108207	0.637181	Naumova et al, 2019
cg11287531	chr12	48500163	SENP1;PFKM	TSS1500;5'UTR	chr12:48499463-48500232	Island	0.000847913	0.000528098	0.108362	0.637189	Naumova et al, 2019
cg09568944	chr8	20096890				OpenSea	-0.00539392	0.00336113	0.10854	0.637283	Naumova et al, 2019
cg12543831	chr8	22550284	EGR3;EGR3;EGR3	Body;TSS200;TSS1500	chr8:22547486-22553427	Island	-0.0265174	0.0165526	0.109154	0.637505	Naumova et al, 2019
cg25793507	chr6	43337754	ZNF318	TSS1500	chr6:43336480-43337832	Island	-0.0062425	0.00389994	0.109451	0.637548	Naumova et al, 2019
cg14525062	chr22	22121889	MAPK1	3'UTR		OpenSea	-0.00200645	0.00125434	0.109685	0.637634	Naumova et al, 2019
cg21347874	chr17	77122733	HRNBP3	5'UTR		OpenSea	0.00478971	0.0029954	0.109815	0.637661	Naumova et al, 2019
cg09702470	chr2	196187394				OpenSea	0.0039038	0.00244241	0.109967	0.637721	Naumova et al, 2019
cg02826439	chr3	120004267			chr3:120003883-120004426	Island	-0.0041031	0.00256845	0.110155	0.637832	Naumova et al, 2019
cg21061317	chr11	119478717				OpenSea	-0.00632708	0.00396125	0.110212	0.637875	Naumova et al, 2019
cg02136620	chr5	178986620	RUFY1;RUFY1;RUFY1	TSS200;Body;TSS200	chr5:178986513-178986999	Island	-0.00847798	0.00530792	0.110214	0.637875	Naumova et al, 2019
cg08499107	chr19	14228823	PRKACA	TSS1500	chr19:14228461-14229264	Island	-0.00325258	0.00203844	0.110573	0.638088	Naumova et al, 2019
cg14162940	chr20	30605868	C20orf160	Body	chr20:30605744-30605970	Island	0.000802905	0.000503455	0.11076	0.638131	Naumova et al, 2019
cg27481074	chr14	106351316				OpenSea	0.00578989	0.00363313	0.111017	0.638233	Naumova et al, 2019
cg10730421	chr3	186078847	DGKG;DGKG;DGKG	5'UTR;5'UTR;5'UTR	chr3:186078710-186080111	Island	-0.00664993	0.00417369	0.111094	0.638233	Naumova et al, 2019
cg23104165	chr3	169042100	MECOM;MECOM	5'UTR;Body		OpenSea	0.00698784	0.00438668	0.111167	0.638233	Naumova et al, 2019
cg22439613	chr12	131520382	ADGRD1	Body	chr12:131517267-131517624	S_Shelf	0.0108342	0.00680906	0.111576	0.638406	Naumova et al, 2019
cg11479811	chr2	241390486	PP14571;GPC1	Body;Body	chr2:241391876-241393598	N_Shore	-0.00501315	0.00315259	0.111797	0.638543	Naumova et al, 2019
cg18393202	chr10	32048292			chr10:32048716-32049423	N_Shore	-0.00524775	0.00330141	0.111936	0.638748	Naumova et al, 2019
cg16665068	chr8	144651181	MROH6	Body	chr8:144649331-144649742	S_Shore	-0.00544882	0.0034292	0.112073	0.638752	Naumova et al, 2019
cg00179952	chr10	67330494	LINC01515	TSS1500		OpenSea	-0.0100563	0.00633321	0.112318	0.638814	Naumova et al, 2019
cg27194049	chr6	79788061	PHIP	TSS200	chr6:79787608-79788337	Island	-0.0127312	0.00802303	0.112551	0.638863	Naumova et al, 2019
cg09981914	chr6	157931933	ZDHHC14;ZDHHC14	Body;Body		OpenSea	0.00951422	0.00599663	0.112605	0.638911	Naumova et al, 2019
cg27119660	chr10	67101205				OpenSea	0.00506	0.0031901	0.112704	0.63904	Naumova et al, 2019
cg01833764	chr9	108827832				OpenSea	-0.0139525	0.00881226	0.113353	0.639216	Naumova et al, 2019
cg27558753	chr14	33162749	AKAP6	Body		OpenSea	-0.00481819	0.00304883	0.114029	0.639444	Naumova et al, 2019
cg10312186	chr6	170403583			chr6:170401900-170402500	S_Shore	-0.00465722	0.00294886	0.11426	0.639459	Naumova et al, 2019
cg16316624	chr11	61159649	TMEM216	TSS1500	chr11:61159836-61160285	N_Shore	-0.000637794	0.000403911	0.114325	0.63948	Naumova et al, 2019
cg18793228	chr2	11373721	ROCK2	Body		OpenSea	-0.00800895	0.00507297	0.114394	0.639504	Naumova et al, 2019
cg08773314	chr2	239334832	ASB1	TSS1500	chr2:239335160-239336263	N_Shore	0.00401722	0.002546	0.114599	0.63951	Naumova et al, 2019
cg17524478	chr22	43623494	SCUBE1	Body	chr22:43623368-43623667	Island	0.00695157	0.00441317	0.115213	0.639801	Naumova et al, 2019
cg25658438	chr5	178986372	RUFY1;RUFY1;RUFY1	TSS1500;TSS1500;Body	chr5:178986513-178986999	N_Shore	-0.00638671	0.00405829	0.115547	0.639842	Naumova et al, 2019
cg00541638	chr16	9056115	USP7	Body	chr16:9056372-9056844	N_Shore	0.0046067	0.00292801	0.115644	0.639845	Naumova et al, 2019
cg17503389	chr5	90575422			chr5:90576347-90576629	N_Shore	-0.00930936	0.00591712	0.115651	0.639845	Naumova et al, 2019
cg19770116	chr3	57199524	IL17RD	TSS200	chr3:57198243-57199378	S_Shore	-0.00610705	0.00388859	0.116298	0.639845	Naumova et al, 2019
cg08373605	chr8	2916814	CSMD1	Body		OpenSea	0.0101735	0.00648133	0.116495	0.639861	Naumova et al, 2019
cg24803614	chr11	61733475	FTH1	Body	chr11:61734760-61735932	N_Shore	-0.00565778	0.0036075	0.116802	0.639918	Naumova et al, 2019
cg06736542	chr3	137412184				OpenSea	-0.00542003	0.0034599	0.117225	0.640052	Naumova et al, 2019
cg01824680	chr22	37755323				OpenSea	-0.011045	0.00706304	0.11787	0.64025	Naumova et al, 2019
cg02063166	chr6	88875651	CNR1;CNR1;CNR1;CNR1;CNR1;CNR1;CNR1;CNR1	5'UTR;5'UTR;1stExon;1stExon;5'UTR;1stExon;5'UTR;1stExon	chr6:88875397-88877449	Island	-0.00658211	0.00421376	0.118275	0.640429	Naumova et al, 2019
cg24859589	chr17	47991661			chr17:47987524-47988101	S_Shelf	0.0128554	0.00823492	0.118504	0.640429	Naumova et al, 2019
cg09076329	chr16	46822015			chr16:46823932-46824263	N_Shore	-0.00642795	0.00412029	0.118742	0.640433	Naumova et al, 2019
cg03738707	chr2	128453335			chr2:128453174-128453446	Island	0.0331464	0.0212535	0.11886	0.640433	Naumova et al, 2019
cg11011888	chr3	127391696	ABTB1;ABTB1;ABTB1	TSS200;TSS200;TSS200	chr3:127391011-127392434	Island	-0.014024	0.00899254	0.118875	0.640433	Naumova et al, 2019
cg02212144	chr3	52056463				OpenSea	-0.00939539	0.00602656	0.118997	0.640433	Naumova et al, 2019
cg14861089	chr10	102895043	TLX1	Body	chr10:102893660-102895059	Island	-0.00158852	0.00101899	0.119018	0.640463	Naumova et al, 2019
cg06660976	chr16	86767566				OpenSea	0.00787467	0.00505373	0.119189	0.64051	Naumova et al, 2019
cg09548403	chr1	232840764				OpenSea	0.0014104	0.00090522	0.119215	0.64051	Naumova et al, 2019
cg02090731	chr5	140254527	PCDHA12;PCDHA12;PCDHA1;PCDHA1;PCDHA2;PCDHA3;PCDHA4;PCDHA5;PCDHA6;PCDHA6;PCDHA7;PCDHA8;PCDHA9;PCDHA10;PCDHA10;PCDHA11	TSS1500;TSS1500;Body;Body;Body;Body;Body;Body;Body;Body;Body;Body;Body;Body;Body;Body	chr5:140256273-140257290	N_Shore	0.00519095	0.00333212	0.119268	0.64051	Naumova et al, 2019
cg04777348	chr1	92952897	GFI1;GFI1	TSS1500;TSS1500	chr1:92945907-92952609	S_Shore	0.00264499	0.00169894	0.119507	0.640647	Naumova et al, 2019
cg17772649	chr6	31691426	C6orf25;C6orf25;C6orf25;C6orf25;C6orf25;C6orf25	Body;Body;Body;Body;Body;Body	chr6:31691425-31691718	Island	0.00517281	0.00332599	0.119881	0.640842	Naumova et al, 2019
cg06090404	chr17	8644134	CCDC42;CCDC42	Body;Body		OpenSea	-0.00658565	0.00424064	0.120427	0.640933	Naumova et al, 2019
cg19452011	chr5	5139508	ADAMTS16	TSS1500	chr5:5139441-5140941	Island	-0.00819255	0.00527612	0.12048	0.640933	Naumova et al, 2019
cg22572362	chr5	501938	SLC9A3	Body	chr5:501835-502075	Island	0.00571717	0.00368267	0.120554	0.641008	Naumova et al, 2019
cg23151444	chr3	16482976	RFTN1	Body		OpenSea	-0.00901069	0.00580491	0.120602	0.641113	Naumova et al, 2019
cg13315166	chr17	27433837	MYO18A;MYO18A	Body;Body		OpenSea	0.0147164	0.00948488	0.120767	0.641129	Naumova et al, 2019
cg05245650	chr2	37900205	CDC42EP3	TSS1500	chr2:37898142-37899830	S_Shore	0.0100716	0.0064944	0.120947	0.641129	Naumova et al, 2019
cg01620082	chr3	125678407			chr3:125677127-125678408	Island	-0.0116216	0.00749529	0.121016	0.641129	Naumova et al, 2019
cg03719830	chr20	30699752	TM9SF4	Body		OpenSea	-0.00671129	0.00433076	0.121218	0.641129	Naumova et al, 2019
cg11210138	chr17	46233945	MIR1203;SKAP1;SKAP1	TSS200;Body;Body		OpenSea	0.00555985	0.00359007	0.121459	0.641129	Naumova et al, 2019
cg11742688	chr1	229674241	ABCB10	Body		OpenSea	0.00384221	0.00248157	0.12155	0.641129	Naumova et al, 2019
cg15540727	chr17	74816632				OpenSea	0.00683566	0.00441603	0.121641	0.641129	Naumova et al, 2019
cg10912581	chr12	52419332			chr12:52417018-52417703	S_Shore	-0.00629795	0.00407169	0.12192	0.641129	Naumova et al, 2019
cg21877281	chr12	122751255	VPS33A	TSS200	chr12:122750769-122751228	S_Shore	-0.000748698	0.000484067	0.12194	0.641129	Naumova et al, 2019
cg22084806	chr2	114261270			chr2:114260095-114261794	Island	-0.0100619	0.00651242	0.122338	0.641283	Naumova et al, 2019
cg20796651	chr4	8401260	ACOX3;ACOX3	Body;Body		OpenSea	0.0159135	0.0103008	0.122374	0.641283	Naumova et al, 2019
cg10376053	chr6	33282867	ZBTB22;TAPBP;TAPBP;TAPBP;ZBTB22	Body;TSS1500;TSS1500;TSS1500;Body	chr6:33282855-33283196	Island	0.00509652	0.00330074	0.122576	0.64134	Naumova et al, 2019
cg07050032	chr17	78009173	CCDC40;TBC1D16	TSS1500;5'UTR	chr17:78009076-78011084	Island	-0.00183743	0.00119012	0.122611	0.641395	Naumova et al, 2019
cg14514334	chr3	156324733				OpenSea	-0.00687003	0.00445168	0.122772	0.641401	Naumova et al, 2019
cg18063312	chr5	72740737			chr5:72740051-72740800	Island	0.00328783	0.0021326	0.123145	0.641434	Naumova et al, 2019
cg09712682	chr16	10647275	EMP2	5'UTR		OpenSea	0.00965157	0.00626789	0.123599	0.64158	Naumova et al, 2019
cg23020783	chr19	5487491				OpenSea	-0.00556663	0.00361859	0.123965	0.641615	Naumova et al, 2019
cg21226059	chr5	178986404	RUFY1;RUFY1;RUFY1	TSS1500;Body;TSS1500	chr5:178986513-178986999	N_Shore	-0.00583332	0.00379329	0.124098	0.641615	Naumova et al, 2019
cg19499713	chr9	97767159	C9orf3;C9orf3	Body;Body	chr9:97766649-97767955	Island	-0.0114581	0.00745535	0.124319	0.641715	Naumova et al, 2019
cg05238495	chr4	682836	MFSD7;MFSD7;MFSD7	1stExon;1stExon;1stExon	chr4:682724-683079	Island	0.00652806	0.00425232	0.124741	0.641747	Naumova et al, 2019
cg25373624	chr17	55683689	MSI2;MSI2	Body;Body		OpenSea	0.00538961	0.00351204	0.12488	0.641747	Naumova et al, 2019
cg12092461	chr16	88751422	SNAI3;SNAI3-AS1	Body;Body	chr16:88752520-88753278	N_Shore	0.00681351	0.00445886	0.126492	0.641919	Naumova et al, 2019
cg09997203	chr19	57622544				OpenSea	-0.0100982	0.00660918	0.126534	0.641919	Naumova et al, 2019
cg11726250	chr20	61924405	COL20A1	TSS200	chr20:61927194-61927482	N_Shelf	0.00603841	0.0039559	0.126902	0.641944	Naumova et al, 2019
cg06970472	chr4	40910981	APBB2;APBB2;APBB2	Body;Body;Body		OpenSea	0.00527608	0.00345751	0.127015	0.64195	Naumova et al, 2019
cg07517557	chr1	44423187	IPO13	Body		OpenSea	0.00593833	0.00389397	0.127257	0.641994	Naumova et al, 2019
cg12874479	chr22	21028739			chr22:21024739-21025482	S_Shelf	0.00475649	0.00312019	0.127403	0.642034	Naumova et al, 2019
cg14242995	chr9	122249943				OpenSea	-0.00902485	0.00592315	0.127594	0.642181	Naumova et al, 2019
cg09010791	chr11	72448539	ARAP1	5'UTR		OpenSea	-0.0121258	0.00796795	0.128055	0.642329	Naumova et al, 2019
cg07021288	chr20	13197399			chr20:13200670-13202616	N_Shelf	0.00631298	0.00414946	0.12816	0.642336	Naumova et al, 2019
cg19764319	chr16	30406299	ZNF48;ZNF48;ZNF48;ZNF48	TSS1500;TSS200;5'UTR;5'UTR	chr16:30406290-30407290	Island	-0.00315718	0.00207584	0.12828	0.642392	Naumova et al, 2019
cg02221622	chr13	64415303			chr13:64418434-64418679	N_Shelf	0.00805539	0.00529881	0.128454	0.6424	Naumova et al, 2019
cg17445690	chr7	28221738	JAZF1;JAZF1-AS1	TSS1500;Body	chr7:28220014-28220534	S_Shore	-0.00767543	0.00505217	0.128704	0.6424	Naumova et al, 2019
cg14051760	chr16	9055918	USP7	Body	chr16:9057644-9057886	N_Shore	0.00699202	0.00460294	0.128754	0.642466	Naumova et al, 2019
cg22062537	chr2	241076198	MYEOV2;MYEOV2	TSS1500;TSS1500	chr2:241075403-241075916	S_Shore	0.00185469	0.00122222	0.129147	0.642515	Naumova et al, 2019
cg15321293	chr3	36422198	STAC	1stExon	chr3:36421702-36422210	Island	0.000619241	0.000408232	0.129295	0.642523	Naumova et al, 2019
cg15911328	chr5	140556888	PCDHB8	TSS1500	chr5:140558931-140559789	N_Shelf	-0.0128647	0.00848946	0.129679	0.642554	Naumova et al, 2019
cg24440658	chr10	82295723			chr10:82295501-82296192	Island	0.0137656	0.00908588	0.129759	0.642684	Naumova et al, 2019
cg24824483	chr1	21299588	EIF4G3;EIF4G3;EIF4G3;EIF4G3;EIF4G3;EIF4G3;EIF4G3;EIF4G3	ExonBnd;ExonBnd;ExonBnd;ExonBnd;Body;Body;Body;Body		OpenSea	-0.0106528	0.00703858	0.130156	0.642758	Naumova et al, 2019
cg05529343	chr3	22412124			chr3:22413492-22414365	N_Shore	-0.00687578	0.00454436	0.13027	0.642796	Naumova et al, 2019
cg18617686	chr3	79778456	ROBO1	5'UTR		OpenSea	-0.00591926	0.00391519	0.130567	0.64298	Naumova et al, 2019
cg13924287	chr1	154194049	C1orf43;UBAP2L;C1orf43;UBAP2L;C1orf43	TSS1500;5'UTR;TSS1500;5'UTR;TSS1500	chr1:154192843-154193852	S_Shore	0.00694618	0.00459797	0.130864	0.643016	Naumova et al, 2019
cg09185147	chr1	214625703	PTPN14	Body		OpenSea	0.0120873	0.00800215	0.130914	0.643032	Naumova et al, 2019
cg21248060	chr7	1039957	C7orf50;C7orf50;C7orf50	Body;Body;Body	chr7:1039874-1040096	Island	0.00357931	0.00237056	0.131068	0.643148	Naumova et al, 2019
cg26734620	chr12	56694298	CS	TSS200	chr12:56693680-56694345	Island	-0.000782114	0.000518932	0.131769	0.643371	Naumova et al, 2019
cg07849302	chr10	114709887	TCF7L2;TCF7L2;TCF7L2;TCF7L2;TCF7L2;TCF7L2	TSS200;TSS200;TSS200;TSS200;TSS200;TSS200	chr10:114712115-114712544	N_Shelf	-0.00815704	0.00541391	0.131892	0.643384	Naumova et al, 2019
cg06098368	chr7	63386616			chr7:63386608-63386885	Island	-0.00939095	0.00623321	0.131913	0.643393	Naumova et al, 2019
cg26875637	chr1	112938339	CTTNBP2NL	TSS1500	chr1:112938495-112939113	N_Shore	-0.00561768	0.00372929	0.131973	0.643393	Naumova et al, 2019
cg10330187	chr16	88666383	ZC3H18	Body		OpenSea	0.00310982	0.00206737	0.132521	0.643543	Naumova et al, 2019
cg03707183	chr7	4901449	PAPOLB;RADIL;PAPOLB	5'UTR;Body;1stExon	chr7:4901336-4901753	Island	0.00653627	0.00434722	0.132697	0.643543	Naumova et al, 2019
cg04725029	chr1	15850746	CASP9;CASP9;CASP9;CASP9	1stExon;5'UTR;1stExon;5'UTR	chr1:15851106-15851581	N_Shore	-0.00306992	0.00204247	0.132828	0.643565	Naumova et al, 2019
cg21717724	chr9	123604514	PSMD5;LOC253039	Body;TSS1500	chr9:123605043-123605585	N_Shore	-0.0283073	0.0188592	0.133361	0.643738	Naumova et al, 2019
cg08827075	chr4	185772619	MIR3945	TSS1500		OpenSea	0.0126469	0.00843221	0.133657	0.643824	Naumova et al, 2019
cg00262031	chr16	58498574	NDRG4;NDRG4;NDRG4	TSS200;5'UTR;Body	chr16:58497033-58498595	Island	-0.00332523	0.00221832	0.133877	0.643824	Naumova et al, 2019
cg27093546	chr12	25404596	KRAS;KRAS	TSS1500;TSS1500		OpenSea	-0.00229579	0.00153279	0.13419	0.643946	Naumova et al, 2019
cg18780288	chr10	111659903	XPNPEP1;XPNPEP1;XPNPEP1	Body;Body;Body		OpenSea	0.0047767	0.00319128	0.134447	0.643978	Naumova et al, 2019
cg09605497	chr15	51751450	DMXL2;DMXL2;DMXL2	Body;Body;Body		OpenSea	-0.00999252	0.00667704	0.134511	0.643979	Naumova et al, 2019
cg00318989	chr1	167136147				OpenSea	-0.00619703	0.00414109	0.13453	0.643988	Naumova et al, 2019
cg17585548	chr5	56111120	MAP3K1;MAP3K1	1stExon;5'UTR	chr5:56110725-56112909	Island	-0.00439249	0.00294145	0.135356	0.644491	Naumova et al, 2019
cg13574121	chr1	148855760			chr1:148853996-148855761	Island	-0.00417199	0.00279438	0.13544	0.644512	Naumova et al, 2019
cg04500632	chr8	140834013	TRAPPC9;TRAPPC9	Body;Body		OpenSea	-0.00407833	0.00273171	0.135447	0.644515	Naumova et al, 2019
cg05555048	chr1	68000532				OpenSea	-0.00636961	0.00427372	0.136115	0.644811	Naumova et al, 2019
cg02804722	chr2	27301057	EMILIN1	TSS1500		OpenSea	-0.00705441	0.00474555	0.137138	0.64507	Naumova et al, 2019
cg22985451	chr11	112482747				OpenSea	0.00964296	0.0064893	0.137285	0.645093	Naumova et al, 2019
cg06344992	chr15	90345999	ANPEP	Body		OpenSea	0.00957529	0.00645105	0.13773	0.645199	Naumova et al, 2019
cg03768469	chr2	236172063				OpenSea	-0.00461976	0.0031128	0.137779	0.645237	Naumova et al, 2019
cg26942295	chr5	31688707				OpenSea	0.0166675	0.0112469	0.138349	0.645627	Naumova et al, 2019
cg11633239	chr19	53523153				OpenSea	0.00517984	0.00349558	0.138387	0.645649	Naumova et al, 2019
cg08094206	chr6	30122523	TRIM10;TRIM10	Body;Body		OpenSea	0.00596186	0.00402599	0.138648	0.645775	Naumova et al, 2019
cg26646867	chr5	68785451			chr5:68788151-68789823	N_Shelf	0.0152577	0.0103084	0.138841	0.645807	Naumova et al, 2019
cg25321406	chr14	87716249				OpenSea	-0.0089827	0.00606908	0.138853	0.645807	Naumova et al, 2019
cg25403205	chr6	31584215	AIF1;AIF1;AIF1	Body;Body;Body	chr6:31587779-31589024	N_Shelf	-0.00307544	0.00207971	0.139199	0.645892	Naumova et al, 2019
cg10916515	chr10	1246336	ADARB2	Body		OpenSea	0.00694834	0.00470017	0.139323	0.64591	Naumova et al, 2019
cg09060608	chr5	178986726	RUFY1;RUFY1;RUFY1	TSS200;Body;TSS200	chr5:178986513-178986999	Island	-0.00470677	0.00318721	0.139738	0.646089	Naumova et al, 2019
cg26388816	chr12	570155	B4GALNT3	Body	chr12:568702-570362	Island	-0.000604456	0.000409468	0.139891	0.64609	Naumova et al, 2019
cg07790111	chr19	57077983	ZNF470	TSS1500	chr19:57078365-57079301	N_Shore	0.00907894	0.00615207	0.14001	0.646186	Naumova et al, 2019
cg05685892	chr6	30421091			chr6:30418844-30419630	S_Shore	-0.0151949	0.0103026	0.140248	0.646224	Naumova et al, 2019
cg18605066	chr19	3029158	TLE2;TLE2;TLE2;TLE2;TLE2;TLE2	5'UTR;1stExon;1stExon;5'UTR;5'UTR;Body	chr19:3028592-3029299	Island	-0.00635891	0.00431191	0.140285	0.646272	Naumova et al, 2019
cg02005600	chr7	27183686	HOXA5	TSS1500	chr7:27182613-27185562	Island	-0.00660767	0.00448097	0.140318	0.646297	Naumova et al, 2019
cg05490686	chr4	141419553	MGAT4D	TSS200	chr4:141419007-141419504	S_Shore	0.00694293	0.00471333	0.14074	0.646621	Naumova et al, 2019
cg10438121	chr1	11991667			chr1:11994694-11994969	N_Shelf	0.0165764	0.0112679	0.141257	0.646757	Naumova et al, 2019
cg06716766	chr10	43892412	HNRNPF;HNRNPF;HNRNPF;HNRNPF;HNRNPF;HNRNPF	TSS200;5'UTR;5'UTR;5'UTR;5'UTR;5'UTR	chr10:43891546-43892917	Island	-0.00930044	0.00632497	0.141444	0.646821	Naumova et al, 2019
cg06109293	chr19	56850658			chr19:56850657-56851221	Island	-0.00505524	0.00343807	0.141462	0.646821	Naumova et al, 2019
cg06594397	chr5	77663650	SCAMP1;SCAMP1;SCAMP1	Body;Body;Body		OpenSea	-0.0066348	0.00451783	0.141946	0.647106	Naumova et al, 2019
cg02869808	chr4	40841006	APBB2;APBB2;APBB2;APBB2;APBB2;APBB2;APBB2	5'UTR;5'UTR;5'UTR;5'UTR;Body;Body;Body		OpenSea	0.00448852	0.00305911	0.142304	0.647142	Naumova et al, 2019
cg11376198	chr1	19600730	AKR7L;AKR7L	TSS200;TSS200	chr1:19600249-19600942	Island	0.0116493	0.00794011	0.142336	0.647142	Naumova et al, 2019
cg14452706	chr14	103570781	C14orf73	Body	chr14:103568365-103571499	Island	0.0017499	0.0011928	0.142361	0.647142	Naumova et al, 2019
cg23414861	chr6	74064064	DPPA5	TSS200	chr6:74063519-74064471	Island	-0.011432	0.00779537	0.142508	0.647204	Naumova et al, 2019
cg13856217	chr10	134225537	PWWP2B;PWWP2B	3'UTR;Body		OpenSea	0.00386195	0.00263449	0.14267	0.647229	Naumova et al, 2019
cg22702328	chr17	50235965	CA10;CA10;CA10;CA10	1stExon;5'UTR;5'UTR;5'UTR	chr17:50235175-50236466	Island	0.000748711	0.000510976	0.142851	0.647229	Naumova et al, 2019
cg25680942	chr5	111093469	NREP;NREP;NREP;NREP;NREP;NREP;NREP;NREP;NREP;NREP	5'UTR;5'UTR;TSS1500;TSS1500;TSS1500;TSS200;TSS1500;TSS1500;Body;Body	chr5:111093438-111093980	Island	-0.001485	0.00101459	0.143292	0.647331	Naumova et al, 2019
cg18009127	chr22	28010359			chr22:28010273-28010599	Island	0.00169407	0.00115795	0.143471	0.64738	Naumova et al, 2019
cg15411272	chr6	29895187			chr6:29894140-29895117	S_Shore	0.0169105	0.011583	0.144306	0.647569	Naumova et al, 2019
cg12349837	chr2	228032015	COL4A3;COL4A3;COL4A3;COL4A3	Body;Body;Body;Body	chr2:228028679-228029733	S_Shelf	-0.0135185	0.00928129	0.145247	0.647805	Naumova et al, 2019
cg09347135	chr2	71890349	DYSF;DYSF;DYSF;DYSF;DYSF;DYSF;DYSF;DYSF;DYSF;DYSF;DYSF;DYSF;DYSF;DYSF	Body;Body;Body;Body;Body;Body;Body;Body;Body;Body;Body;Body;Body;Body		OpenSea	0.00317284	0.00217982	0.145518	0.648008	Naumova et al, 2019
cg25601471	chr8	1365027			chr8:1365174-1365503	N_Shore	0.0334657	0.0230021	0.145699	0.648079	Naumova et al, 2019
cg16615058	chr16	31161005	PRSS36	Body	chr16:31159576-31160009	S_Shore	-0.00227012	0.00156062	0.145772	0.648095	Naumova et al, 2019
cg20870820	chr17	1072472	ABR;ABR	Body;5'UTR		OpenSea	-0.00753975	0.00518681	0.146047	0.648116	Naumova et al, 2019
cg05214685	chr2	223177493			chr2:223176493-223177515	Island	0.00425951	0.00293132	0.146196	0.648116	Naumova et al, 2019
cg07739727	chr11	85339663	TMEM126B;DLG2;TMEM126B	1stExon;TSS1500;5'UTR	chr11:85339343-85339629	S_Shore	-0.00302438	0.00208307	0.146532	0.648206	Naumova et al, 2019
cg20744387	chr10	123496392				OpenSea	0.00364248	0.00250979	0.146694	0.648213	Naumova et al, 2019
cg14028806	chr19	35373091				OpenSea	0.00541342	0.00373546	0.147282	0.648382	Naumova et al, 2019
cg11186224	chr6	132859485	TAAR9	1stExon		OpenSea	-0.00963376	0.00664868	0.147345	0.648391	Naumova et al, 2019
cg18025831	chr3	53321215	DCP1A	3'UTR		OpenSea	0.00784853	0.00542127	0.147693	0.648529	Naumova et al, 2019
cg20106684	chr16	24269504	CACNG3	Body	chr16:24267040-24267527	S_Shore	-0.00756524	0.00522787	0.14787	0.648589	Naumova et al, 2019
cg08251176	chr3	113464837	ATP6V1A;NAA50;NAA50;NAA50;NAA50	TSS1500;1stExon;1stExon;5'UTR;5'UTR	chr3:113464437-113465159	Island	-0.0122338	0.00845518	0.147925	0.648599	Naumova et al, 2019
cg14772398	chr7	103848672	ORC5;ORC5	TSS200;TSS200		OpenSea	-0.00402889	0.00278538	0.148054	0.648605	Naumova et al, 2019
cg01651334	chr18	42117365	LOC105667213	Body		OpenSea	0.00933724	0.00646014	0.148357	0.648744	Naumova et al, 2019
cg02772605	chr1	28912323			chr1:28908069-28908799	S_Shelf	0.0149115	0.0103339	0.149028	0.648853	Naumova et al, 2019
cg02031397	chr1	42383598	HIVEP3;HIVEP3	5'UTR;5'UTR	chr1:42383640-42384003	N_Shore	-0.00180861	0.00125364	0.149107	0.6489	Naumova et al, 2019
cg20086743	chr19	4457567	UBXN6	Body	chr19:4457493-4458040	Island	-0.00366735	0.0025433	0.149312	0.649002	Naumova et al, 2019
cg10455940	chr10	103213706	BTRC;BTRC	Body;Body		OpenSea	0.0112915	0.00783139	0.149351	0.649002	Naumova et al, 2019
cg14542196	chr14	102227915	PPP2R5C;PPP2R5C	TSS1500;TSS1500	chr14:102227441-102228854	Island	-0.00287556	0.00199473	0.14942	0.649044	Naumova et al, 2019
cg08095654	chr19	58728560			chr19:58728277-58728729	Island	-0.00906458	0.00628817	0.149435	0.649054	Naumova et al, 2019
cg00829656	chr2	159791884				OpenSea	0.00326944	0.0022685	0.149519	0.64911	Naumova et al, 2019
cg13437005	chr8	67976862	CSPP1;CSPP1	Body;Body	chr8:67976440-67977448	Island	0.0015424	0.00107029	0.149555	0.649145	Naumova et al, 2019
cg11045943	chr7	127881293	LEP	TSS200	chr7:127880750-127881375	Island	-0.00432536	0.00300162	0.149582	0.649149	Sherwood et al, 2019; Obermann-Borst et al. 2013
cg20944390	chr12	111064057	TCTN1;TCTN1;TCTN1;TCTN1;TCTN1	Body;Body;Body;Body;Body		OpenSea	-0.00547228	0.00379867	0.149703	0.649294	Naumova et al, 2019
cg14433151	chr15	34516561	EMC4;EMC4	TSS1500;TSS1500		OpenSea	-0.0141645	0.00984721	0.150314	0.64952	Naumova et al, 2019
cg23658987	chr1	175047784	TNN	Body	chr1:175048550-175048874	N_Shore	-0.0137419	0.00956006	0.150598	0.649588	Naumova et al, 2019
cg25582867	chr4	56860292	CEP135	Body		OpenSea	0.00228224	0.0015882	0.150719	0.649615	Naumova et al, 2019
cg20517050	chr7	27183806	HOXA5	TSS1500	chr7:27182613-27185562	Island	-0.00578835	0.00402867	0.150777	0.649615	Naumova et al, 2019
cg24921961	chr5	140781193	PCDHGA4;PCDHGA6;PCDHGA1;PCDHGA8;PCDHGA5;PCDHGB1;PCDHGB4;PCDHGA3;PCDHGA2;PCDHGA7;PCDHGB2;PCDHGA9;PCDHGB5;PCDHGA9;PCDHGB3	Body;Body;Body;Body;Body;Body;Body;Body;Body;Body;Body;TSS1500;Body;TSS1500;Body	chr5:140779013-140779659	S_Shore	-0.00792826	0.00551885	0.150838	0.649615	Naumova et al, 2019
cg02827245	chr2	118730140	CCDC93	Body		OpenSea	0.00843249	0.00587268	0.151035	0.649723	Naumova et al, 2019
cg08112265	chr2	28213094	BRE;BRE;BRE;BRE;BRE;BRE	Body;Body;Body;Body;Body;Body		OpenSea	-0.0125703	0.00876109	0.151348	0.649798	Naumova et al, 2019
cg03489016	chr2	230124603	PID1;PID1	Body;Body		OpenSea	-0.0142971	0.00997357	0.151715	0.649874	Naumova et al, 2019
cg16882376	chr16	2046352			chr16:2048194-2048754	N_Shore	-0.00538492	0.0037613	0.15224	0.649884	Naumova et al, 2019
cg16458153	chr6	33160192	COL11A2;COL11A2;COL11A2;COL11A2;COL11A2;COL11A2;COL11A2;COL11A2	5'UTR;5'UTR;1stExon;1stExon;5'UTR;1stExon;1stExon;5'UTR	chr6:33159991-33160263	Island	0.00382653	0.00267678	0.152852	0.649951	Naumova et al, 2019
cg13547657	chr6	33379193	PHF1;PHF1;PHF1	5'UTR;5'UTR;Body	chr6:33377929-33379167	S_Shore	-0.00157851	0.00110428	0.152875	0.649969	Naumova et al, 2019
cg21210496	chr17	71419763	SDK2	Body		OpenSea	0.00386271	0.0027024	0.152901	0.650001	Naumova et al, 2019
cg21775007	chr8	11205619	TDH	Body	chr8:11204825-11205689	Island	-0.0102129	0.00715048	0.153212	0.650003	Naumova et al, 2019
cg14847483	chr15	34516640	TMEM85	TSS1500		OpenSea	-0.014118	0.00989018	0.153442	0.65005	Naumova et al, 2019
cg16896539	chr10	70096482	HNRNPH3;HNRNPH3	5'UTR;5'UTR	chr10:70091055-70092573	S_Shelf	0.00454465	0.00318374	0.153448	0.65005	Naumova et al, 2019
cg25107254	chr4	187476455	MTNR1A	1stExon	chr4:187476279-187476844	Island	-0.00100898	0.000707934	0.154086	0.650205	Naumova et al, 2019
cg26861333	chr16	52631882	CASC16	Body		OpenSea	-0.0116062	0.00814874	0.154363	0.65032	Naumova et al, 2019
cg20434272	chr14	78070455	SPTLC2	Body		OpenSea	0.0286996	0.0201592	0.154548	0.650369	Naumova et al, 2019
cg00213870	chr17	74748401	MFSD11;MFSD11;MFSD11;MFSD11;MFSD11;MFSD11;MFSD11	Body;Body;Body;Body;Body;Body;Body		OpenSea	-0.00907781	0.00638084	0.154833	0.650401	Naumova et al, 2019
cg14065590	chr5	140579303	PCDHB11	TSS200	chr5:140580723-140581625	N_Shore	-0.00977732	0.00688518	0.155592	0.650641	Naumova et al, 2019
cg09441904	chr16	83062053	CDH13	Body		OpenSea	0.0148731	0.0104741	0.155613	0.650641	Naumova et al, 2019
cg02801453	chr19	58838213	ZSCAN22	TSS200	chr19:58838198-58838639	Island	-0.00594975	0.0041921	0.155819	0.650714	Naumova et al, 2019
cg23525360	chr13	102182112	ITGBL1	Body		OpenSea	0.00444255	0.00313101	0.155931	0.650765	Naumova et al, 2019
cg12687926	chr12	7315540				OpenSea	-0.00173392	0.00122225	0.156005	0.650852	Naumova et al, 2019
cg01199928	chr3	127840983	RUVBL1	Body	chr3:127842318-127842907	N_Shore	-0.00242435	0.00170981	0.156219	0.650852	Naumova et al, 2019
cg14534474	chr9	134627754				OpenSea	0.00884275	0.00624427	0.156735	0.651239	Naumova et al, 2019
cg25927520	chr7	82137880				OpenSea	0.00853328	0.00602843	0.15692	0.651314	Naumova et al, 2019
cg01913259	chr15	27189193	GABRA5;GABRA5	Body;Body		OpenSea	0.00201105	0.00142179	0.157229	0.651443	Naumova et al, 2019
cg07186094	chr2	64068859	UGP2;UGP2	TSS200;5'UTR	chr2:64067892-64068906	Island	-0.00303164	0.00214437	0.157431	0.651511	Naumova et al, 2019
cg20330031	chr12	10438681				OpenSea	-0.00321961	0.00227759	0.157478	0.651522	Naumova et al, 2019
cg01657511	chr8	142318170			chr8:142318353-142319155	N_Shore	-0.00186118	0.00131693	0.157576	0.651551	Naumova et al, 2019
cg27363327	chr6	43211208	TTBK1	TSS200	chr6:43211114-43211345	Island	-0.00365618	0.00258941	0.157957	0.651672	Naumova et al, 2019
cg08991234	chr16	84809541	USP10	Body		OpenSea	0.00279073	0.00197774	0.158224	0.651675	Naumova et al, 2019
cg04011825	chr1	54573791	TCEANC2	Body		OpenSea	-0.0114064	0.00808488	0.158295	0.651698	Naumova et al, 2019
cg02268156	chr16	66162107				OpenSea	0.00762729	0.00540758	0.158397	0.651766	Naumova et al, 2019
cg13941555	chr1	2565265	MMEL1	TSS1500		OpenSea	0.00527909	0.00374414	0.158551	0.651785	Naumova et al, 2019
cg13731387	chr17	45973624	SP2;SP2	5'UTR;1stExon	chr17:45973465-45974254	Island	-0.00179438	0.00127319	0.158728	0.651974	Naumova et al, 2019
cg15377409	chr6	27730551	LOC100131289	Body		OpenSea	-0.00702828	0.00499145	0.159113	0.652116	Naumova et al, 2019
cg22750273	chr13	53384080	MIR759	TSS200		OpenSea	-0.00580864	0.00412543	0.159129	0.652116	Naumova et al, 2019
cg14248811	chr3	122043101	CSTA	TSS1500		OpenSea	-0.00975277	0.00693675	0.159737	0.652347	Naumova et al, 2019
cg15759553	chr11	10613468	MRVI1-AS1;MRVI1-AS1;MRVI1-AS1;MRVI1-AS1;MRVI1;MRVI1;MRVI1;MRVI1;MRVI1;MRVI1	Body;Body;Body;Body;Body;Body;Body;Body;Body;Body		OpenSea	-0.0094842	0.00674796	0.159876	0.652347	Naumova et al, 2019
cg11942864	chr19	39936272	SUPT5H;SUPT5H;SUPT5H;SUPT5H;SUPT5H;SUPT5H;SUPT5H	TSS200;1stExon;1stExon;1stExon;5'UTR;5'UTR;5'UTR	chr19:39935931-39936638	Island	0.00130813	0.000931294	0.160128	0.652396	Naumova et al, 2019
cg00403478	chr6	33040769	HLA-DPA1	Body		OpenSea	-0.00513965	0.00366059	0.160304	0.652429	Naumova et al, 2019
cg14313868	chr18	2571352	NDC80;METTL4;METTL4	TSS200;1stExon;5'UTR	chr18:2571286-2571580	Island	-0.00144856	0.0010318	0.160346	0.652429	Naumova et al, 2019
cg06878111	chr10	9999498				OpenSea	-0.0194204	0.0138435	0.16066	0.652429	Naumova et al, 2019
cg10140114	chr20	45142258	ZNF334;ZNF334	TSS200;TSS200	chr20:45142000-45142337	Island	-0.00105121	0.00074943	0.160711	0.652429	Naumova et al, 2019
cg03029993	chr8	95538707	KIAA1429;KIAA1429	Body;Body		OpenSea	-0.0129957	0.00926668	0.160793	0.652429	Naumova et al, 2019
cg07584494	chr19	5074758	KDM4B	Body	chr19:5074591-5074814	Island	0.00720707	0.00514344	0.161149	0.652611	Naumova et al, 2019
cg21915449	chr5	156456672	HAVCR1;HAVCR1	3'UTR;3'UTR		OpenSea	0.00736796	0.0052585	0.161168	0.652626	Naumova et al, 2019
cg12694472	chr17	55521969	MSI2;MSI2	Body;Body		OpenSea	-0.00346752	0.00247652	0.161466	0.65281	Naumova et al, 2019
cg10181414	chr19	2546598	GNG7	5'UTR	chr19:2546620-2546983	N_Shore	0.00794897	0.00567735	0.161477	0.65281	Naumova et al, 2019
cg05577810	chr2	79220510			chr2:79220192-79220592	Island	0.00512998	0.00366515	0.161614	0.65281	Naumova et al, 2019
cg20663403	chr19	44576237	ZNF284	TSS200	chr19:44576116-44576564	Island	-0.00391472	0.00279873	0.161888	0.652857	Naumova et al, 2019
cg16253215	chr3	18121121	LOC339862	Body		OpenSea	0.00906665	0.00648789	0.162271	0.65295	Naumova et al, 2019
cg15916004	chr11	65816646	GAL3ST3;GAL3ST3	5'UTR;1stExon	chr11:65816404-65816665	Island	0.00301713	0.00216174	0.162806	0.653159	Naumova et al, 2019
cg19309256	chr2	9795717				OpenSea	0.023284	0.0166906	0.163006	0.6533	Naumova et al, 2019
cg22092014	chr6	95220699				OpenSea	-0.00993837	0.00712674	0.163161	0.653374	Naumova et al, 2019
cg06625914	chr4	119747132	SEC24D	Body		OpenSea	-0.00668175	0.00479251	0.163255	0.653388	Naumova et al, 2019
cg07018071	chr1	59249834	JUN	TSS200	chr1:59247461-59250940	Island	-0.00624097	0.00447676	0.163293	0.653411	Naumova et al, 2019
cg22702334	chr5	155061	PLEKHG4B	Body		OpenSea	0.00503007	0.0036094	0.163438	0.653428	Naumova et al, 2019
cg23356831	chr14	105996513	TMEM121	3'UTR	chr14:105992499-105996414	S_Shore	0.00522103	0.00374766	0.163576	0.653447	Naumova et al, 2019
cg27334772	chr2	98860818	VWA3B	Body		OpenSea	-0.00628214	0.00451409	0.164021	0.653587	Naumova et al, 2019
cg25178781	chr13	107220605	ARGLU1	TSS200	chr13:107219926-107220664	Island	-0.00392497	0.0028221	0.164287	0.653746	Naumova et al, 2019
cg04248271	chr5	158524404	EBF1	Body	chr5:158523906-158524598	Island	-0.00304554	0.00219083	0.164489	0.653803	Naumova et al, 2019
cg11661263	chr13	95253900	GPR180	TSS1500	chr13:95253814-95254569	Island	-0.00117622	0.000846836	0.164846	0.653982	Naumova et al, 2019
cg11665991	chr1	50893469			chr1:50893468-50893745	Island	0.00774885	0.00558031	0.164952	0.654013	Naumova et al, 2019
cg01706029	chr16	27325672	IL4R;IL4R	5'UTR;5'UTR	chr16:27324885-27325695	Island	0.0015424	0.00111093	0.165019	0.654029	Soto-Ramirez et al, 2013
cg10393598	chr6	87862264			chr6:87861526-87862513	Island	0.000432501	0.000311542	0.165059	0.654068	Naumova et al, 2019
cg19485748	chr11	41435441				OpenSea	0.0051648	0.0037233	0.165394	0.654276	Naumova et al, 2019
cg22882523	chr8	145107012	OPLAH	Body	chr8:145103285-145108027	Island	-0.00430519	0.00310495	0.165577	0.654376	Naumova et al, 2019
cg14998457	chr2	114514532	SLC35F5	TSS200	chr2:114513712-114514621	Island	-0.000946863	0.000682915	0.165594	0.654376	Naumova et al, 2019
cg06064708	chr5	72979656	ARHGEF28;ARHGEF28	5'UTR;5'UTR		OpenSea	0.0109346	0.00790444	0.166559	0.654625	Naumova et al, 2019
cg08722865	chr3	42109139				OpenSea	0.0063792	0.00461178	0.166591	0.654625	Naumova et al, 2019
cg09678524	chr7	16794516	TSPAN13	Body	chr7:16793188-16794100	S_Shore	0.00686517	0.00496504	0.166757	0.654625	Naumova et al, 2019
cg03324578	chr3	46887918			chr3:46887628-46887919	Island	-0.0026837	0.00194186	0.166965	0.654668	Naumova et al, 2019
cg12878555	chr12	6862401	MLF2;MLF2	Body;TSS1500	chr12:6861821-6862405	Island	-0.00120885	0.000875055	0.167138	0.654698	Naumova et al, 2019
cg02925736	chr16	27325039	IL4R;IL4R;IL4R;IL4R	TSS200;TSS200;TSS200;TSS200	chr16:27324885-27325695	Island	-0.000307844	0.000222886	0.167225	0.654742	Soto-Ramirez et al, 2013
cg26794424	chr14	92247030	TC2N;TC2N;TC2N;TC2N	3'UTR;3'UTR;3'UTR;3'UTR		OpenSea	-0.00642236	0.00465428	0.167623	0.654819	Naumova et al, 2019
cg01927921	chr5	3787906				OpenSea	-0.0028789	0.00208962	0.168292	0.654944	Naumova et al, 2019
cg25426208	chr6	27198646				OpenSea	0.0116024	0.00842394	0.168416	0.654944	Naumova et al, 2019
cg02436606	chr8	5798410				OpenSea	-0.00863283	0.00626846	0.168455	0.654944	Naumova et al, 2019
cg04113124	chr4	1116966	TMED11P	TSS200		OpenSea	-0.00878467	0.00638098	0.168606	0.655078	Naumova et al, 2019
cg24771840	chr18	47717446	MYO5B	Body	chr18:47719866-47721742	N_Shelf	-0.00404122	0.00293887	0.169103	0.655293	Naumova et al, 2019
cg10420726	chr4	71599662	RUFY3;RUFY3;RUFY3;RUFY3;RUFY3	TSS1500;Body;Body;Body;Body		OpenSea	-0.00825884	0.00600609	0.169108	0.655293	Naumova et al, 2019
cg08143003	chr3	105086143	ALCAM;ALCAM	5'UTR;1stExon	chr3:105085990-105086223	Island	-0.000588154	0.000427905	0.169288	0.655342	Naumova et al, 2019
cg10678427	chr3	127176163			chr3:127174375-127174944	S_Shore	-0.000690415	0.000502319	0.169301	0.655342	Naumova et al, 2019
cg26787435	chr17	48207662	SAMD14	TSS1500	chr17:48206663-48207601	S_Shore	-0.000846091	0.000615782	0.169439	0.655447	Naumova et al, 2019
cg23289079	chr5	122430476	PRDM6	Body	chr5:122430676-122431443	N_Shore	-0.00525206	0.00382244	0.16944	0.655447	Naumova et al, 2019
cg23986063	chr14	21994611	SALL2;SALL2;SALL2;SALL2;SALL2	TSS200;TSS200;Body;Body;Body		OpenSea	-0.00118122	0.000860836	0.170008	0.655619	Naumova et al, 2019
cg05970496	chr17	2876230	RAP1GAP2;RAP1GAP2	Body;Body		OpenSea	-0.00900088	0.00656364	0.170274	0.655721	Naumova et al, 2019
cg18420655	chr18	61419384	SERPINB7	TSS1500		OpenSea	-0.00818945	0.00597435	0.170447	0.655782	Naumova et al, 2019
cg16817797	chr5	102849629				OpenSea	-0.0077294	0.00564025	0.170562	0.655848	Naumova et al, 2019
cg16407760	chr5	67548673	PIK3R1	Body		OpenSea	0.00576939	0.0042116	0.170725	0.655905	Naumova et al, 2019
cg07391756	chr12	132568647	EP400NL	TSS200	chr12:132568607-132569715	Island	0.00231867	0.00169409	0.171098	0.656037	Naumova et al, 2019
cg09419670	chr9	123605666	PSMD5;LOC253039	TSS1500;Body	chr9:123605043-123605585	S_Shore	-0.0101033	0.00738294	0.171167	0.656049	Naumova et al, 2019
cg14008732	chr4	25940297				OpenSea	0.00367111	0.00268286	0.171199	0.656071	Naumova et al, 2019
cg22670147	chr2	115419740	DPP10	Body	chr2:115419728-115420261	Island	0.0055856	0.00408341	0.17135	0.656105	Naumova et al, 2019
cg21013323	chr6	32726567	HLA-DQB2	Body	chr6:32729342-32729877	N_Shelf	0.00640273	0.00468178	0.171442	0.656142	Naumova et al, 2019
cg07589899	chr2	62020677				OpenSea	0.00488318	0.00357812	0.172336	0.6564	Naumova et al, 2019
cg03031868	chr13	47371523	ESD	TSS200	chr13:47370763-47371484	S_Shore	-0.00383762	0.00281228	0.172381	0.6564	Naumova et al, 2019
cg23013850	chr2	225266304	FAM124B;FAM124B	1stExon;1stExon		OpenSea	-0.00259034	0.00190001	0.17278	0.656647	Naumova et al, 2019
cg01644741	chr20	47896888	MIR1259;SNORD12B;C20orf199;C20orf199;SNORD12;C20orf199	Body;Body;Body;Body;TSS1500;Body	chr20:47894197-47895199	S_Shore	0.00294927	0.0021636	0.172842	0.656653	Naumova et al, 2019
cg06032500	chr9	85897275	FRMD3;FRMD3;FRMD3;FRMD3	Body;Body;Body;Body		OpenSea	0.00815385	0.00598184	0.172851	0.656678	Naumova et al, 2019
cg03216846	chr1	119543883			chr1:119543821-119544339	Island	0.00172574	0.00126639	0.17297	0.656722	Naumova et al, 2019
cg11556416	chr2	191879252	STAT1;STAT1	TSS1500;TSS1500	chr2:191878608-191879253	Island	-0.000845977	0.000620853	0.173007	0.656722	Naumova et al, 2019
cg12569246	chr6	76203666	FILIP1	TSS200		OpenSea	0.0093151	0.00683666	0.173033	0.656722	Naumova et al, 2019
cg00562969	chr1	4815872	AJAP1;AJAP1	Body;Body		OpenSea	0.0089531	0.00657465	0.173274	0.656722	Naumova et al, 2019
cg00522581	chr3	129325676	PLXND1	TSS200	chr3:129323915-129325332	S_Shore	-0.00269005	0.00197572	0.173339	0.656722	Naumova et al, 2019
cg23658477	chr12	22094371			chr12:22093954-22095357	Island	0.000412835	0.000303239	0.173381	0.656722	Naumova et al, 2019
cg02189786	chr16	67875959	THAP11;CENPT	TSS1500;5'UTR	chr16:67875717-67876740	Island	-0.00231943	0.00170452	0.173592	0.656876	Naumova et al, 2019
cg07160932	chr16	29888733	SEZ6L2;SEZ6L2;SEZ6L2;SEZ6L2	Body;Body;Body;Body	chr16:29887788-29888316	S_Shore	0.00104483	0.00076787	0.173612	0.656876	Naumova et al, 2019
cg00121914	chr16	11403912				OpenSea	0.00560963	0.00412704	0.174071	0.656931	Naumova et al, 2019
cg03293330	chr3	187385312			chr3:187387914-187388176	N_Shelf	0.0120237	0.00885264	0.1744	0.657136	Naumova et al, 2019
cg15572235	chr7	5183992			chr7:5183878-5184223	Island	0.0149513	0.0110092	0.17444	0.657136	Naumova et al, 2019
cg02712380	chr14	91084422	TTC7B	Body	chr14:91087475-91087796	N_Shelf	0.00744167	0.00548019	0.174489	0.657136	Naumova et al, 2019
cg08911275	chr2	176957462	HOXD13	TSS200	chr2:176957054-176958279	Island	-0.00361504	0.00266567	0.175053	0.657342	Naumova et al, 2019
cg05334611	chr19	40785338	AKT2;AKT2;AKT2	5'UTR;5'UTR;5'UTR		OpenSea	0.0027342	0.00201969	0.17581	0.657435	Naumova et al, 2019
cg03021048	chr1	47489238	CYP4X1	TSS200	chr1:47489226-47489633	Island	-0.0003348	0.000247537	0.176207	0.657451	Naumova et al, 2019
cg07858848	chr2	43087177				OpenSea	0.00923831	0.00683651	0.176593	0.657547	Naumova et al, 2019
cg26946114	chr8	124084456	WDR67;WDR67	TSS1500;TSS1500	chr8:124084902-124085318	N_Shore	-0.00855711	0.00633444	0.176732	0.657616	Naumova et al, 2019
cg22182936	chr13	36070148	NBEA;MIR548F5;NBEA	5'UTR;Body;Body		OpenSea	-0.0065253	0.00483211	0.176886	0.657654	Naumova et al, 2019
cg10840389	chr10	72141924	LRRC20;LRRC20;LRRC20	5'UTR;TSS1500;5'UTR	chr10:72141560-72142637	Island	-0.000570146	0.000422208	0.176891	0.657655	Naumova et al, 2019
cg10622884	chr15	78365191	TBC1D2B;TBC1D2B	Body;Body		OpenSea	-0.00500921	0.00371073	0.17704	0.657673	Naumova et al, 2019
cg09125754	chr2	130886714	POTEF;POTEF	1stExon;5'UTR		OpenSea	-0.0178842	0.0132491	0.177066	0.657673	Naumova et al, 2019
cg08932316	chr16	27324341	IL4R;IL4R	TSS1500;TSS1500	chr16:27324885-27325695	N_Shore	0.00198321	0.00146991	0.177272	0.657756	Soto-Ramirez et al, 2013
cg00488788	chr15	53077609	ONECUT1	Body	chr15:53076187-53077926	Island	-0.00490515	0.00363715	0.177457	0.65782	Naumova et al, 2019
cg11712473	chr1	173446315	PRDX6	TSS200	chr1:173445978-173447105	Island	-0.004136	0.00306921	0.177794	0.657988	Naumova et al, 2019
cg03442914	chr20	44994454	SLC35C2;SLC35C2;SLC35C2;SLC35C2;SLC35C2;SLC35C2;SLC35C2	TSS1500;TSS1500;TSS1500;TSS1500;TSS1500;TSS1500;TSS1500	chr20:44992677-44993103	S_Shore	0.0033562	0.00249138	0.177941	0.658035	Naumova et al, 2019
cg18552076	chr17	63242801				OpenSea	-0.00259065	0.00192361	0.178057	0.658045	Naumova et al, 2019
cg03320005	chr20	62886973	PCMTD2;PCMTD2	TSS200;TSS200	chr20:62886688-62887463	Island	-0.00640589	0.00475656	0.178062	0.658045	Naumova et al, 2019
cg18181209	chr17	20006054	CYTSB;CYTSB	Body;Body		OpenSea	-0.00317674	0.00236068	0.178403	0.658136	Naumova et al, 2019
cg17067101	chr8	42396606	SMIM19;SMIM19;SMIM19;SMIM19;SLC20A2;SLC20A2;SLC20A2	TSS1500;5'UTR;TSS200;TSS200;1stExon;5'UTR;5'UTR	chr8:42396235-42397195	Island	-0.00256329	0.00190489	0.17842	0.658151	Naumova et al, 2019
cg05154019	chr7	155437153	RBM33	TSS200	chr7:155436673-155437817	Island	-0.00120221	0.000893949	0.17868	0.658219	Naumova et al, 2019
cg21237861	chr18	77918142	PARD6G;LOC100130522;LOC100130522	Body;Body;Body	chr18:77917646-77918589	Island	0.00647485	0.00481696	0.178891	0.658328	Naumova et al, 2019
cg06653451	chr12	14707249	PLBD1	Body		OpenSea	0.00334831	0.00249154	0.17899	0.658332	Naumova et al, 2019
cg17407342	chr1	12015416	PLOD1	Body		OpenSea	-0.00376827	0.00280595	0.179287	0.658376	Naumova et al, 2019
cg09764435	chr1	230348493	GALNT2;GALNT2	Body;Body		OpenSea	0.00283766	0.00211315	0.179317	0.658376	Naumova et al, 2019
cg01951188	chr6	168477995	FRMD1;FRMD1;FRMD1	TSS1500;Body;Body	chr6:168479566-168479809	N_Shore	0.00490925	0.00365635	0.179381	0.658385	Naumova et al, 2019
cg13641713	chr9	139023169			chr9:139024316-139025832	N_Shore	0.00801202	0.00597254	0.179766	0.658593	Naumova et al, 2019
cg06749174	chr3	170627029	EIF5A2	TSS1500	chr3:170625831-170626841	S_Shore	-0.010085	0.00752479	0.180171	0.658777	Naumova et al, 2019
cg15054753	chr16	27327243	IL4R;IL4R;IL4R;IL4R	5'UTR;5'UTR;5'UTR;5'UTR	chr16:27324885-27325695	S_Shore	0.000563143	0.000420222	0.18021	0.658783	Soto-Ramirez et al, 2013
cg05972642	chr22	46349003	WNT7B	Body		OpenSea	0.00641833	0.00479129	0.180382	0.658841	Naumova et al, 2019
cg21035007	chr8	87385782	WWP1	5'UTR		OpenSea	0.00757176	0.00565333	0.180459	0.658842	Naumova et al, 2019
cg08757693	chr2	34795480				OpenSea	0.00399562	0.00298394	0.180557	0.658842	Naumova et al, 2019
cg18362558	chr13	26796131	RNF6;RNF6;RNF6	5'UTR;TSS200;TSS1500	chr13:26795809-26796712	Island	0.00178145	0.00133076	0.180679	0.658842	Naumova et al, 2019
cg12178216	chr14	99357414				OpenSea	0.00467895	0.00350193	0.181514	0.659113	Naumova et al, 2019
cg20844851	chr6	117591827	VGLL2;VGLL2	Body;Body	chr6:117591533-117592279	Island	-0.0106828	0.00799831	0.181669	0.659193	Naumova et al, 2019
cg00550721	chr9	21986062	CDKN2A	Body	chr9:21989773-21990108	N_Shelf	-0.00558068	0.00417979	0.181825	0.659218	Naumova et al, 2019
cg12605294	chr3	147015692				OpenSea	-0.0080935	0.00606452	0.182019	0.659313	Naumova et al, 2019
cg13920221	chr12	9096633	M6PR;M6PR	Body;Body		OpenSea	0.00495194	0.00371174	0.182161	0.659358	Naumova et al, 2019
cg19277154	chr22	32438993	SLC5A1	TSS200	chr22:32439046-32439442	N_Shore	0.00821237	0.00615665	0.182236	0.659382	Naumova et al, 2019
cg05550692	chr17	17380217	MED9	TSS200	chr17:17380175-17380416	Island	-0.000991702	0.000744122	0.182625	0.659562	Naumova et al, 2019
cg03437025	chr12	53774311	SP1;SP1	TSS200;Body	chr12:53774336-53774603	N_Shore	0.00364727	0.00273936	0.183048	0.659609	Naumova et al, 2019
cg07427439	chr16	27356124	IL4R;IL4R;IL4R;IL4R	5'UTR;Body;Body;Body		OpenSea	-0.00346648	0.00260367	0.183064	0.659609	Soto-Ramirez et al, 2013
cg20434586	chr6	43237511	TTBK1	Body	chr6:43237260-43237643	Island	-0.00477769	0.00359028	0.183278	0.659673	Naumova et al, 2019
cg15441434	chr1	150898392	SETDB1;SETDB1;SETDB1	TSS1500;TSS1500;TSS1500	chr1:150898619-150898839	N_Shore	-0.00583191	0.00438873	0.183902	0.659708	Naumova et al, 2019
cg04379969	chr17	73775901	H3F3B	TSS200	chr17:73774789-73776044	Island	-0.00111595	0.00084059	0.184318	0.659789	Naumova et al, 2019
cg25536014	chr5	5139458	ADAMTS16	TSS1500	chr5:5139441-5140941	Island	-0.00893991	0.00673528	0.184401	0.659789	Naumova et al, 2019
cg15105081	chr11	77532226	C11orf67;C11orf67;RSF1	5'UTR;1stExon;TSS1500	chr11:77531186-77532262	Island	-0.00156715	0.00118076	0.184428	0.659789	Naumova et al, 2019
cg01119319	chr7	38356808				OpenSea	0.00663396	0.00499841	0.184438	0.659789	Naumova et al, 2019
cg21150271	chr8	21553912	GFRA2;GFRA2;GFRA2	Body;Body;Body		OpenSea	0.00258386	0.00194762	0.184617	0.659794	Naumova et al, 2019
cg05215536	chr6	144164325	LTV1	TSS200	chr6:144164043-144164771	Island	-0.00184889	0.00139368	0.184634	0.659794	Naumova et al, 2019
cg18095725	chr6	26159136	HIST1H2BD	3'UTR	chr6:26156449-26157146	S_Shore	-0.00201746	0.00152206	0.185012	0.65984	Naumova et al, 2019
cg05284776	chr4	110516541	CCDC109B	Body		OpenSea	0.00596927	0.00450795	0.185448	0.659951	Naumova et al, 2019
cg03684273	chr7	152160885	LOC100128822	TSS1500	chr7:152161034-152162113	N_Shore	-0.00202945	0.00153306	0.185574	0.659973	Naumova et al, 2019
cg24538382	chr17	13241548				OpenSea	-0.00719263	0.00543458	0.185672	0.659984	Naumova et al, 2019
cg11826869	chr9	72027019			chr9:72026903-72027428	Island	-0.0159352	0.0120413	0.185711	0.659984	Naumova et al, 2019
cg07808805	chr13	52487022				OpenSea	-0.00733966	0.00554654	0.18574	0.659984	Naumova et al, 2019
cg22109240	chr2	201374010	KCTD18	5'UTR	chr2:201374435-201374968	N_Shore	-0.003712	0.00280652	0.185957	0.660024	Naumova et al, 2019
cg12365193	chr8	144692039	PYCRL	TSS1500	chr8:144691400-144692269	Island	-0.00357429	0.00270401	0.186219	0.660124	Naumova et al, 2019
cg02213497	chr6	75812392	COL12A1;COL12A1;COL12A1;COL12A1	ExonBnd;ExonBnd;Body;Body		OpenSea	-0.00925996	0.00700658	0.186298	0.660166	Naumova et al, 2019
cg01545223	chr19	22801034			chr19:22800692-22801041	Island	-0.0082564	0.00625274	0.186686	0.660294	Naumova et al, 2019
cg20042692	chr2	55450874	C2orf63;C2orf63	5'UTR;5'UTR	chr2:55450616-55450931	Island	-0.000493065	0.000373665	0.186989	0.660415	Naumova et al, 2019
cg07701084	chr6	150067640	NUP43;NUP43	5'UTR;1stExon	chr6:150067323-150067766	Island	-0.00141464	0.00107227	0.187071	0.660427	Naumova et al, 2019
cg17393568	chr4	190861806	FRG1	TSS200	chr4:190861591-190862475	Island	-0.00853693	0.00647366	0.187264	0.66047	Naumova et al, 2019
cg14117180	chr9	95858233	C9orf89	TSS1500	chr9:95857703-95859132	Island	-0.00394026	0.00298891	0.187405	0.66047	Naumova et al, 2019
cg09057517	chr6	27570490				OpenSea	0.0113884	0.00864511	0.187731	0.660543	Naumova et al, 2019
cg06942701	chr2	162280009	TBR1	Body	chr2:162279835-162280709	Island	0.00169173	0.00128456	0.187849	0.660556	Naumova et al, 2019
cg25285053	chr6	167571630	GPR31	TSS1500		OpenSea	0.0051317	0.0039042	0.188709	0.660811	Naumova et al, 2019
cg02872546	chr2	109741578			chr2:109744585-109746833	N_Shelf	0.0050515	0.00384384	0.188785	0.660811	Naumova et al, 2019
cg27079289	chr16	50373186	BRD7;BRD7	Body;Body		OpenSea	0.00425494	0.00323828	0.188863	0.660822	Naumova et al, 2019
cg13311357	chr4	48782334	FRYL	TSS200	chr4:48781331-48782339	Island	-0.0014649	0.00111497	0.188899	0.660838	Naumova et al, 2019
cg23337386	chr7	155755236	LOC389602	TSS200		OpenSea	-0.00543389	0.00413997	0.189338	0.660972	Naumova et al, 2019
cg01908026	chr1	20569408			chr1:20569455-20569817	N_Shore	0.00747736	0.00570418	0.189906	0.661069	Naumova et al, 2019
cg07018760	chr21	46074616	KRTAP12-4;C21orf29	TSS200;Body		OpenSea	0.00527271	0.00402348	0.190032	0.661096	Naumova et al, 2019
cg17318632	chr11	65601385	SNX32	TSS200	chr11:65601069-65601551	Island	-0.00127303	0.000971696	0.190159	0.661125	Naumova et al, 2019
cg13165085	chr13	37453598	SMAD9;SMAD9	Body;Body		OpenSea	0.00696169	0.00531451	0.190216	0.661159	Naumova et al, 2019
cg11924352	chr1	232320659				OpenSea	0.00875263	0.00668512	0.190442	0.661203	Naumova et al, 2019
cg07585422	chr17	71653706				OpenSea	0.00590857	0.0045201	0.191153	0.661481	Naumova et al, 2019
cg13079255	chr15	81742378				OpenSea	-0.00847778	0.00648991	0.19145	0.661506	Naumova et al, 2019
cg18711270	chr8	17558318	MTUS1;MTUS1;MTUS1;MTUS1	Body;Body;Body;Body		OpenSea	0.0036003	0.00275845	0.191827	0.661679	Naumova et al, 2019
cg01221377	chr17	1263732	YWHAE;YWHAE	Body;Body		OpenSea	-0.00441601	0.00338421	0.191932	0.661698	Naumova et al, 2019
cg19620922	chr21	46824536	COL18A1	TSS1500	chr21:46824531-46826234	Island	-0.00615355	0.00471579	0.191933	0.661698	Naumova et al, 2019
cg14790332	chr2	20386484				OpenSea	0.00483042	0.00370589	0.192423	0.661722	Naumova et al, 2019
cg02254620	chr8	79163081				OpenSea	0.0056952	0.00437202	0.192695	0.661842	Naumova et al, 2019
cg12924095	chr5	151150029	G3BP1;G3BP1	TSS1500;TSS1500	chr5:151150014-151152086	Island	0.0064927	0.00498592	0.192845	0.661926	Naumova et al, 2019
cg12709527	chr13	99228614	STK24;STK24	Body;Body	chr13:99228319-99229576	Island	-0.00580828	0.00446083	0.192895	0.661926	Naumova et al, 2019
cg19344630	chr6	110740914				OpenSea	-0.0066203	0.00508866	0.193262	0.662092	Naumova et al, 2019
cg05098343	chr7	37071686	ELMO1	Body		OpenSea	0.00346033	0.00266057	0.193396	0.662092	Naumova et al, 2019
cg12847536	chr8	1822186	ARHGEF10	Body	chr8:1821602-1821914	S_Shore	-0.00419041	0.0032229	0.193534	0.662112	Naumova et al, 2019
cg19101460	chr15	59949499	GTF2A2	5'UTR	chr15:59949376-59949852	Island	-0.00020364	0.000156899	0.194318	0.662228	Naumova et al, 2019
cg20510033	chr1	8960134				OpenSea	0.00382066	0.0029443	0.194409	0.662228	Naumova et al, 2019
cg02784232	chr3	169897975	PHC3	Body	chr3:169898946-169899626	N_Shore	-0.00479289	0.0036944	0.194514	0.662228	Naumova et al, 2019
cg15376996	chr22	50912555	SBF1	Body	chr22:50912550-50913857	Island	0.00355978	0.00274578	0.194819	0.662328	Naumova et al, 2019
cg07025949	chr10	1778844	ADARB2	Body	chr10:1778784-1780018	Island	0.000755696	0.000583114	0.194987	0.662392	Naumova et al, 2019
cg19963025	chr22	29426649	ZNRF3	Body	chr22:29426510-29426843	Island	0.00140494	0.00108431	0.19508	0.662423	Naumova et al, 2019
cg04788999	chr1	949850	ISG15	Body	chr1:949329-949851	Island	-0.00382783	0.00295472	0.195149	0.662431	Naumova et al, 2019
cg25550487	chr4	41258241	UCHL1;UCHL1-AS1	TSS1500;Body	chr4:41258759-41259867	N_Shore	0.0057379	0.00444793	0.197045	0.663166	Naumova et al, 2019
cg26559829	chr16	85206155			chr16:85204598-85205031	S_Shore	0.0125597	0.00973627	0.197053	0.663166	Naumova et al, 2019
cg07992500	chr2	37896583	CDC42EP3	5'UTR	chr2:37898142-37899830	N_Shore	-0.00332219	0.00257585	0.197138	0.663187	Naumova et al, 2019
cg01647887	chr17	29187494	ATAD5	Body		OpenSea	0.0105006	0.00815025	0.197613	0.663349	Naumova et al, 2019
cg03433329	chr17	33446705	RAD51L3;RAD51L3;RAD51L3;RAD51L3;RAD51L3;RAD51L3	1stExon;1stExon;1stExon;5'UTR;5'UTR;5'UTR	chr17:33446426-33447063	Island	-0.00038806	0.000301295	0.197755	0.663349	Naumova et al, 2019
cg23515411	chr11	134632361			chr11:134632045-134632987	Island	0.00899296	0.0069838	0.197854	0.663349	Naumova et al, 2019
cg23895076	chr17	8578385				OpenSea	0.00326877	0.00253848	0.197855	0.663349	Naumova et al, 2019
cg15655097	chr2	43323957			chr2:43327936-43328337	N_Shelf	-0.0113785	0.00884522	0.198302	0.66342	Naumova et al, 2019
cg06493301	chr1	30478976				OpenSea	-0.00305354	0.00237439	0.198431	0.663488	Naumova et al, 2019
cg01955137	chr5	178986625	RUFY1;RUFY1;RUFY1	TSS200;TSS200;Body	chr5:178986513-178986999	Island	-0.00495701	0.00385463	0.198447	0.663498	Naumova et al, 2019
cg06306577	chr11	126760641	KIRREL3;KIRREL3;KIRREL3	Body;Body;Body		OpenSea	0.00579994	0.00451261	0.198697	0.663553	Naumova et al, 2019
cg19914345	chr17	30334901			chr17:30333963-30334815	S_Shore	-0.000317691	0.000247352	0.199012	0.66359	Naumova et al, 2019
cg04725465	chr8	69986028	LINC01592	Body		OpenSea	-0.00407687	0.00317585	0.199243	0.663627	Naumova et al, 2019
cg12738627	chr9	128574324	PBX3;PBX3;PBX3;PBX3	Body;Body;Body;Body		OpenSea	0.00542306	0.00422631	0.199433	0.663628	Naumova et al, 2019
cg18144560	chr6	33283070	ZBTB22;TAPBP;TAPBP;TAPBP;ZBTB22	Body;TSS1500;TSS1500;TSS1500;Body	chr6:33282855-33283196	Island	0.00351247	0.0027374	0.199442	0.663628	Naumova et al, 2019
cg07533533	chr8	41559593	ANK1;ANK1;ANK1;ANK1;ANK1	Body;Body;Body;Body;Body	chr8:41559255-41559609	Island	0.00246563	0.00192229	0.199613	0.66364	Naumova et al, 2019
cg06791546	chr2	863938			chr2:863930-865091	Island	-0.0113393	0.00884429	0.199808	0.663668	Naumova et al, 2019
cg24465685	chr1	47009809			chr1:47009575-47010132	Island	0.0018025	0.00140658	0.200025	0.663691	Naumova et al, 2019
cg24024660	chr7	99195788			chr7:99195683-99196001	Island	0.00625517	0.00488294	0.200184	0.663691	Naumova et al, 2019
cg00363750	chr19	51017311	ASPDH;ASPDH	TSS200;Body	chr19:51020296-51022796	N_Shelf	0.00719963	0.00562275	0.200388	0.663752	Naumova et al, 2019
cg21779611	chr18	76738999	SALL3	TSS1500	chr18:76737005-76741244	Island	-0.000576499	0.000450359	0.200515	0.663823	Naumova et al, 2019
cg19482261	chr13	67582577	PCDH9;PCDH9	Body;Body		OpenSea	-0.00827794	0.00646878	0.200659	0.663854	Naumova et al, 2019
cg27393726	chr10	16561605	C1QL3	Body	chr10:16561604-16563822	Island	0.00471516	0.00368522	0.200728	0.663854	Naumova et al, 2019
cg18049164	chr5	110407157	TSLP	TSS1500	chr5:110408704-110409039	N_Shore	0.00336255	0.00262813	0.200739	0.663854	Naumova et al, 2019
cg02774630	chr2	154727554	GALNT13	TSS1500	chr2:154728944-154729328	N_Shore	0.00731631	0.00572346	0.201143	0.664003	Naumova et al, 2019
cg04962286	chr4	69598848				OpenSea	-0.00418975	0.00327942	0.201394	0.66404	Naumova et al, 2019
cg27242132	chr4	81119178	PRDM8;PRDM8	5'UTR;5'UTR	chr4:81119095-81119391	Island	0.00245686	0.00192479	0.201803	0.664104	Naumova et al, 2019
cg10238213	chr16	67700802	ENKD1;C16orf86;C16orf86	TSS200;5'UTR;1stExon	chr16:67700009-67701354	Island	-0.00129258	0.00101276	0.20185	0.664104	Naumova et al, 2019
cg12011299	chr4	100065546	ADH4	TSS200		OpenSea	0.0226421	0.0177424	0.201901	0.664104	Naumova et al, 2019
cg17214455	chr6	32977138	HLA-DOA	Body	chr6:32975684-32975926	S_Shore	0.00573735	0.0044988	0.2022	0.664183	Naumova et al, 2019
cg20249327	chr6	30039374	RNF39;RNF39	Body;Body	chr6:30038881-30039477	Island	-0.00589102	0.00462048	0.202316	0.664191	Naumova et al, 2019
cg18487609	chr19	18392554	JUND	TSS200	chr19:18390360-18392734	Island	-0.00352599	0.00276612	0.202413	0.664191	Naumova et al, 2019
cg02090437	chr2	191208625	INPP1;INPP1;INPP1;INPP1	1stExon;1stExon;5'UTR;5'UTR	chr2:191208306-191209000	Island	-0.00482399	0.003786	0.202605	0.664251	Naumova et al, 2019
cg26003873	chr11	62160970				OpenSea	0.00240941	0.001891	0.202613	0.664251	Naumova et al, 2019
cg10901633	chr3	4814459	ITPR1;ITPR1;ITPR1	Body;Body;Body		OpenSea	0.00635274	0.00499497	0.203435	0.664582	Naumova et al, 2019
cg25671217	chr16	71963742	IST1;IST1;IST1;IST1;IST1;IST1;PKD1L3	3'UTR;3'UTR;3'UTR;3'UTR;3'UTR;3'UTR;Body		OpenSea	0.00351016	0.00276198	0.20377	0.664653	Naumova et al, 2019
cg11791577	chr12	4958491	KCNA6	3'UTR		OpenSea	0.00697461	0.00548831	0.203796	0.664653	Naumova et al, 2019
cg10688514	chr10	48354852	ZNF488	TSS1500	chr10:48354459-48355197	Island	-0.00469023	0.00369341	0.204123	0.664769	Naumova et al, 2019
cg15061981	chr4	115520616	UGT8	5'UTR	chr4:115519422-115520932	Island	-0.00204744	0.0016127	0.204237	0.664812	Naumova et al, 2019
cg27312603	chr19	10132713	RDH8	3'UTR		OpenSea	0.00334315	0.00263408	0.204373	0.664844	Naumova et al, 2019
cg00677697	chr1	168457545	LOC101928565	Body		OpenSea	0.0150333	0.0118609	0.204989	0.665037	Naumova et al, 2019
cg25913147	chr15	38545284	SPRED1;SPRED1	5'UTR;1stExon	chr15:38544002-38545532	Island	-0.00152944	0.00120699	0.205099	0.665037	Naumova et al, 2019
cg13104385	chr7	22767384	IL6	Body		OpenSea	0.00482024	0.00380514	0.205237	0.665094	Naumova et al, 2019
cg07134666	chr6	29648400				OpenSea	-0.0166537	0.0131517	0.205416	0.665167	Naumova et al, 2019
cg13104938	chr11	843956	TSPAN4;TSPAN4;TSPAN4;TSPAN4;TSPAN4;POLR2L;TSPAN4;TSPAN4	TSS1500;5'UTR;TSS200;5'UTR;5'UTR;TSS1500;5'UTR;5'UTR	chr11:842293-843396	S_Shore	-0.0072029	0.00569015	0.205565	0.665272	Naumova et al, 2019
cg12511261	chr19	38806457	YIF1B;YIF1B;YIF1B;YIF1B;YIF1B;YIF1B	Body;TSS200;TSS200;TSS200;Body;Body	chr19:38806485-38806747	N_Shore	-0.00242914	0.00192056	0.20594	0.665423	Naumova et al, 2019
cg17354807	chr6	44280781	AARS2	Body	chr6:44280719-44281198	Island	-0.0060267	0.00476506	0.205955	0.66543	Naumova et al, 2019
cg12530994	chr10	5136782	AKR1C3	Body		OpenSea	0.0023686	0.00187441	0.206356	0.665607	Naumova et al, 2019
cg01899620	chr13	113689422	MCF2L;MCF2L	Body;Body	chr13:113687421-113687828	S_Shore	0.00522347	0.00413769	0.2068	0.665843	Naumova et al, 2019
cg26540905	chr2	71693228	DYSF;DYSF;DYSF;DYSF;DYSF;DYSF;DYSF;DYSF;DYSF;DYSF;DYSF;DYSF;DYSF;DYSF	TSS1500;TSS1500;TSS1500;Body;Body;Body;Body;TSS1500;TSS1500;Body;TSS1500;Body;TSS1500;Body	chr2:71693164-71694127	Island	0.00102015	0.000809013	0.207316	0.666022	Naumova et al, 2019
cg27416629	chr16	27351105	IL4R;IL4R;IL4R;IL4R	5'UTR;5'UTR;5'UTR;5'UTR		OpenSea	0.00174286	0.00138331	0.207699	0.666196	Soto-Ramirez et al, 2013
cg12078775	chr6	30419543			chr6:30418844-30419630	Island	-0.0101452	0.0080532	0.207751	0.666222	Naumova et al, 2019
cg04531030	chr12	50932172	DIP2B	Body		OpenSea	0.00753968	0.00599376	0.208421	0.666481	Naumova et al, 2019
cg01921323	chr7	153881192	DPP6;DPP6	Body;Body		OpenSea	0.0049752	0.00396349	0.209384	0.667004	Naumova et al, 2019
cg12927915	chr8	66542625	ARMC1	5'UTR	chr8:66546058-66546400	N_Shelf	-0.00952688	0.00759696	0.209828	0.667149	Naumova et al, 2019
cg15173674	chr1	40916222	ZFP69B	TSS200	chr1:40915605-40916072	S_Shore	0.00457037	0.00364708	0.210148	0.667225	Naumova et al, 2019
cg17978086	chr2	42420550	EML4;EML4	Body;Body		OpenSea	0.00627245	0.0050098	0.210557	0.667345	Naumova et al, 2019
cg27311319	chr17	27169716	FAM222B;FAM222B;FAM222B;FAM222B;FAM222B;FAM222B;FAM222B;FAM222B;FAM222B;FAM222B;FAM222B;FAM222B;FAM222B;FAM222B;FAM222B;FAM222B;FAM222B;FAM222B;FAM222B;FAM222B;FAM222B;FAM222B	1stExon;1stExon;1stExon;1stExon;1stExon;1stExon;1stExon;1stExon;1stExon;1stExon;1stExon;5'UTR;5'UTR;5'UTR;5'UTR;5'UTR;5'UTR;5'UTR;5'UTR;5'UTR;5'UTR;5'UTR	chr17:27169526-27169894	Island	-0.00406007	0.0032435	0.21066	0.667388	Naumova et al, 2019
cg06928741	chr6	31691430	C6orf25;C6orf25;C6orf25;C6orf25;C6orf25;C6orf25	Body;Body;Body;Body;Body;Body	chr6:31691425-31691718	Island	0.00442711	0.00353914	0.210971	0.667461	Naumova et al, 2019
cg08834099	chr10	112207515				OpenSea	-0.128052	0.102427	0.211237	0.667613	Naumova et al, 2019
cg03625287	chr13	24121359			chr13:24121203-24121465	Island	0.00200522	0.00160475	0.211464	0.667659	Naumova et al, 2019
cg24392083	chr13	42613607	DGKH	TSS1500	chr13:42614178-42615650	N_Shore	0.00462174	0.00370061	0.211697	0.66772	Naumova et al, 2019
cg24876960	chr5	1883214	IRX4	TSS1500	chr5:1881924-1887743	Island	-0.00569534	0.00456051	0.211725	0.66772	Naumova et al, 2019
cg22835852	chr10	118976109			chr10:118976049-118976706	Island	-0.000844974	0.000676958	0.211961	0.667796	Naumova et al, 2019
cg11885357	chr3	138152902	ESYT3	TSS1500	chr3:138153269-138154621	N_Shore	0.0145378	0.0116479	0.211994	0.6678	Naumova et al, 2019
cg26860935	chr4	1407989			chr4:1407446-1408014	Island	0.000577067	0.000462606	0.212241	0.667841	Naumova et al, 2019
cg25818097	chr2	134975778				OpenSea	0.00484496	0.00388426	0.212276	0.667853	Naumova et al, 2019
cg06491837	chr12	80026022	PAWR	Body		OpenSea	-0.00657042	0.0052681	0.212321	0.667854	Naumova et al, 2019
cg13123707	chr9	100990823	TBC1D2;TBC1D2;TBC1D2	Body;Body;Body		OpenSea	0.00279429	0.00224085	0.212404	0.667926	Naumova et al, 2019
cg23730436	chr17	46688845	HOXB7	TSS1500	chr17:46690390-46691055	N_Shore	-0.00107199	0.000859795	0.212471	0.667995	Naumova et al, 2019
cg14990808	chr6	28493651	GPX5;GPX5	TSS200;TSS200		OpenSea	-0.00524097	0.00421047	0.213225	0.668182	Naumova et al, 2019
cg07247150	chr12	121095311	CABP1;CABP1;CABP1	Body;Body;Body		OpenSea	-0.0319094	0.025647	0.213435	0.668218	Naumova et al, 2019
cg07889826	chr3	50127152	RBM5	5'UTR	chr3:50126252-50127204	Island	-0.00097572	0.000784403	0.213536	0.668277	Naumova et al, 2019
cg17888390	chr10	101282816			chr10:101282725-101282934	Island	0.00194244	0.00156199	0.213661	0.668311	Naumova et al, 2019
cg24435401	chr11	66187533	NPAS4	TSS1500	chr11:66188130-66189397	N_Shore	-0.00337031	0.00271069	0.213744	0.668381	Naumova et al, 2019
cg26723570	chr6	170102133	WDR27;C6orf120;WDR27	1stExon;TSS200;5'UTR	chr6:170101662-170103059	Island	-0.00953478	0.00767329	0.214018	0.668477	Naumova et al, 2019
cg05816844	chr9	116918477	COL27A1	Body	chr9:116918299-116918522	Island	-0.00176136	0.00141854	0.214358	0.668501	Naumova et al, 2019
cg20042234	chr12	107163209	LOC100287944	Body		OpenSea	-0.00715765	0.00576622	0.214492	0.668522	Naumova et al, 2019
cg25097398	chr12	127650901				OpenSea	0.00735318	0.00593331	0.215233	0.668661	Naumova et al, 2019
cg04696189	chr2	47781930	KCNK12	Body		OpenSea	-0.0037965	0.00306389	0.215304	0.668668	Naumova et al, 2019
cg23286062	chr7	73347087				OpenSea	-0.00877387	0.00708212	0.215391	0.66872	Naumova et al, 2019
cg23091302	chr3	19389409	KCNH8	Body		OpenSea	0.00750073	0.00605458	0.215401	0.668728	Naumova et al, 2019
cg10069155	chr15	41852638	TYRO3	Body	chr15:41851723-41851970	S_Shore	0.0132418	0.010694	0.215626	0.668829	Naumova et al, 2019
cg24682036	chr18	29077698	DSG2	TSS1500	chr18:29077552-29078526	Island	0.00644426	0.00520461	0.215648	0.66886	Naumova et al, 2019
cg13401893	chr6	30039432	RNF39;RNF39	Body;Body	chr6:30038881-30039477	Island	-0.00374205	0.00302384	0.215896	0.668942	Naumova et al, 2019
cg09443774	chr11	17772827	KCNC1;KCNC1	Body;Body		OpenSea	0.00491143	0.00396971	0.216003	0.668979	Naumova et al, 2019
cg20916077	chr16	28875102	SH2B1;SH2B1;SH2B1;SH2B1;SH2B1;SH2B1;SH2B1;SH2B1;SH2B1;SH2B1;SH2B1	TSS1500;1stExon;1stExon;1stExon;1stExon;5'UTR;5'UTR;5'UTR;5'UTR;TSS200;5'UTR	chr16:28874665-28875558	Island	-0.00136428	0.00110302	0.216138	0.669051	Naumova et al, 2019
cg10589443	chr7	30028281	SCRN1;SCRN1;SCRN1;SCRN1	5'UTR;Body;5'UTR;5'UTR	chr7:30028518-30029822	N_Shore	-0.00469831	0.00380271	0.216638	0.669315	Naumova et al, 2019
cg27031754	chr5	54185940				OpenSea	0.00595571	0.00482182	0.216771	0.66936	Naumova et al, 2019
cg20098883	chr5	45268661	HCN1	Body		OpenSea	-0.00871014	0.00705751	0.217141	0.669425	Naumova et al, 2019
cg05732750	chr7	6704045			chr7:6703503-6704075	Island	0.00127531	0.00103336	0.217152	0.669425	Naumova et al, 2019
cg12121080	chr6	32800427	TAP2;TAP2	Body;Body		OpenSea	0.00491028	0.00398428	0.217795	0.669703	Naumova et al, 2019
cg18202521	chr1	19600702	AKR7L;AKR7L	TSS200;TSS200	chr1:19600249-19600942	Island	0.00635211	0.00516051	0.218357	0.669891	Naumova et al, 2019
cg24158187	chr3	44727195			chr3:44726928-44727237	Island	-0.00116882	0.000949622	0.218386	0.669891	Naumova et al, 2019
cg01550412	chr3	67614609	SUCLG2;SUCLG2	Body;Body		OpenSea	-0.00219991	0.00178745	0.218417	0.669897	Naumova et al, 2019
cg11554780	chr3	4612770	ITPR1;ITPR1;ITPR1	Body;Body;Body		OpenSea	0.0039921	0.00325136	0.219513	0.670251	Naumova et al, 2019
cg05304538	chr13	93141624	GPC5	Body		OpenSea	-0.00749192	0.00610518	0.219769	0.670332	Naumova et al, 2019
cg04205071	chr12	50936543	DIP2B	Body		OpenSea	-0.00350079	0.00285298	0.219799	0.670344	Naumova et al, 2019
cg01840724	chr9	15420564			chr9:15422521-15423200	N_Shore	0.00744702	0.00607097	0.219951	0.670355	Naumova et al, 2019
cg04843115	chr4	153380722	FBXW7;FBXW7	5'UTR;5'UTR		OpenSea	-0.0039472	0.00321791	0.21996	0.670355	Naumova et al, 2019
cg02905049	chr8	92935304				OpenSea	-0.00631574	0.00515425	0.220445	0.670552	Naumova et al, 2019
cg07212818	chr11	638076	DRD4	Body	chr11:636906-640628	Island	0.00920872	0.0075201	0.220746	0.67059	Naumova et al, 2019
cg15520342	chr12	133266534	PXMP2	Body	chr12:133263462-133264711	S_Shore	0.00277881	0.00226928	0.220751	0.67059	Naumova et al, 2019
cg02072495	chr15	60689285	ANXA2;ANXA2;ANXA2;ANXA2	5'UTR;5'UTR;Body;5'UTR	chr15:60689749-60690430	N_Shore	0.00413312	0.00337703	0.220992	0.67059	Naumova et al, 2019
cg11211624	chr8	15542010	TUSC3;TUSC3	Body;Body		OpenSea	-0.0110558	0.00903789	0.221227	0.670627	Naumova et al, 2019
cg23668793	chr9	21994765	CDKN2B-AS1;CDKN2B-AS1;CDKN2B-AS1;CDKN2B-AS1;CDKN2B-AS1;CDKN2B-AS1;CDKN2B-AS1;CDKN2B-AS1;CDKN2B-AS1;CDKN2B-AS1;CDKN2B-AS1;CDKN2B-AS1;CDKN2B-AS1;CDKN2B-AS1;CDKN2A	TSS200;TSS200;TSS200;TSS200;TSS200;TSS200;TSS200;TSS200;TSS200;TSS200;TSS200;TSS200;TSS200;TSS200;TSS1500	chr9:21994101-21995910	Island	-0.0025209	0.00206153	0.221396	0.67069	Tao et al, 2013
cg05617678	chr15	81468859				OpenSea	0.00426989	0.00349424	0.221716	0.670802	Naumova et al, 2019
cg18873403	chr16	27344631	IL4R;IL4R;IL4R;IL4R	5'UTR;5'UTR;5'UTR;5'UTR		OpenSea	0.00160693	0.00131558	0.221911	0.67085	Soto-Ramirez et al, 2013
cg25930673	chr12	123319894	HIP1R	TSS200	chr12:123319750-123321043	Island	-0.00638678	0.0052295	0.221973	0.67085	Naumova et al, 2019
cg13123114	chr16	9055749	USP7	Body	chr16:9057644-9057886	N_Shore	0.00451744	0.00369895	0.221982	0.67085	Naumova et al, 2019
cg20264369	chr7	37037205	ELMO1-AS1;ELMO1;ELMO1;ELMO1	TSS200;Body;Body;Body		OpenSea	0.0087161	0.00714372	0.222424	0.671006	Naumova et al, 2019
cg26765263	chr8	109481248	EMC2	Body		OpenSea	0.00334935	0.00274546	0.222481	0.671029	Naumova et al, 2019
cg04749156	chr15	31931610	OTUD7A	Body		OpenSea	0.014601	0.0119739	0.222692	0.671129	Naumova et al, 2019
cg03031609	chr10	7453871	SFMBT2	TSS1500	chr10:7449376-7455339	Island	0.000539038	0.000442337	0.22299	0.671217	Naumova et al, 2019
cg03317400	chr1	40420823	MFSD2A;MFSD2A;MFSD2A;MFSD2A	5'UTR;1stExon;1stExon;5'UTR	chr1:40420487-40421366	Island	-0.000950861	0.00078076	0.223275	0.671344	Naumova et al, 2019
cg16238675	chr4	41283385				OpenSea	-0.006126	0.0050308	0.223338	0.671376	Naumova et al, 2019
cg24274653	chr18	74735220	MBP;MBP	Body;Body		OpenSea	0.00769128	0.00631722	0.22341	0.671413	Naumova et al, 2019
cg09580478	chr2	16689509			chr2:16689508-16689822	Island	-0.00648157	0.00532515	0.223542	0.67148	Naumova et al, 2019
cg12911050	chr10	13465072				OpenSea	0.00259157	0.0021301	0.223742	0.671532	Naumova et al, 2019
cg07117444	chr9	8702205	PTPRD;PTPRD;PTPRD;PTPRD;PTPRD;PTPRD	Body;Body;Body;Body;Body;Body		OpenSea	-0.00388525	0.00319408	0.223836	0.671589	Naumova et al, 2019
cg11723801	chr1	156646485	NES	1stExon	chr1:156646292-156647260	Island	-0.000366062	0.000301009	0.223941	0.671612	Naumova et al, 2019
cg01011367	chr10	124798692	ACADSB	Body		OpenSea	0.00487672	0.0040147	0.224475	0.671713	Naumova et al, 2019
cg16023545	chr2	237076726	GBX2	TSS200	chr2:237071794-237078762	Island	0.000948382	0.000780754	0.22448	0.671713	Naumova et al, 2019
cg15663258	chr1	2582877	TTC34	Body		OpenSea	0.00725144	0.0059808	0.225339	0.67195	Hartwig et al, 2019
cg16417771	chr16	27352406	IL4R;IL4R;IL4R;IL4R;IL4R	ExonBnd;5'UTR;5'UTR;Body;Body		OpenSea	0.00207472	0.00171131	0.225373	0.67195	Soto-Ramirez et al, 2013
cg25730142	chr20	32031702	SNTA1	TSS200	chr20:32031042-32031964	Island	-0.00308372	0.00254597	0.225812	0.672055	Naumova et al, 2019
cg18477163	chr1	228402036	OBSCN;OBSCN	Body;Body	chr1:228399471-228402037	Island	-0.0229059	0.0189291	0.226246	0.672283	Naumova et al, 2019
cg02004499	chr7	4244250	SDK1;SDK1	Body;Body		OpenSea	-0.00754209	0.00623371	0.226322	0.672309	Naumova et al, 2019
cg16885113	chr6	29648507				OpenSea	-0.0136254	0.0112631	0.226381	0.67234	Naumova et al, 2019
cg22011557	chr8	53541641	RB1CC1;RB1CC1	Body;Body		OpenSea	0.00424619	0.00351092	0.226501	0.672359	Naumova et al, 2019
cg15570656	chr6	29648628				OpenSea	-0.019063	0.0157633	0.226535	0.672378	Naumova et al, 2019
cg17433144	chr10	7348200	SFMBT2;SFMBT2	Body;Body		OpenSea	0.00207092	0.00171274	0.226614	0.672394	Naumova et al, 2019
cg18898632	chr2	242989856			chr2:242988705-242989857	Island	-0.0112363	0.00930453	0.227193	0.672516	Naumova et al, 2019
cg11912668	chr1	7167171	CAMTA1	Body		OpenSea	-0.005975	0.00494877	0.227289	0.672547	Naumova et al, 2019
cg05930965	chr2	12938268				OpenSea	0.0152227	0.012623	0.227837	0.672705	Naumova et al, 2019
cg18648987	chr15	28344513	OCA2	TSS200	chr15:28344188-28344489	S_Shore	-0.00143303	0.00119141	0.229053	0.673112	Naumova et al, 2019
cg01475989	chr14	106477707				OpenSea	0.00412641	0.00343099	0.229097	0.673119	Naumova et al, 2019
cg13223677	chr6	10534773	GCNT2	Body		OpenSea	0.0019214	0.00159761	0.229104	0.673121	Naumova et al, 2019
cg16692004	chr6	149639107	TAB2;TAB2;TAB2;TAB2	TSS1500;1stExon;Body;5'UTR	chr6:149638018-149639518	Island	-0.0099209	0.00824957	0.229133	0.673135	Naumova et al, 2019
cg23989207	chr17	80870107	TBCD	Body	chr17:80871287-80871504	N_Shore	0.00533442	0.00443646	0.229207	0.673135	Naumova et al, 2019
cg26931213	chr8	23526066				OpenSea	0.00399319	0.00332551	0.229839	0.673383	Naumova et al, 2019
cg05705822	chr14	32156939	NUBPL;NUBPL;NUBPL	Body;Body;Body		OpenSea	0.0050686	0.0042224	0.22998	0.673387	Naumova et al, 2019
cg17152205	chr2	180990647				OpenSea	0.0176502	0.014715	0.230345	0.673434	Naumova et al, 2019
cg01815889	chr10	27028347	PDSS1	Body		OpenSea	-0.0054962	0.00458329	0.230457	0.673446	Naumova et al, 2019
cg25699073	chr6	29648381				OpenSea	-0.00844665	0.00704448	0.230511	0.673465	Naumova et al, 2019
cg09919819	chr10	100134713				OpenSea	-0.00559531	0.0046671	0.230573	0.673504	Naumova et al, 2019
cg12292213	chr8	134474257	ST3GAL1;ST3GAL1	Body;Body		OpenSea	0.00567624	0.00473673	0.230783	0.673604	Naumova et al, 2019
cg01742263	chr5	138714339	SLC23A1;SLC23A1	Body;Body	chr5:138713814-138714340	Island	0.00609938	0.00509176	0.23096	0.673667	Naumova et al, 2019
cg16253997	chr6	80816322	BCKDHB;BCKDHB	TSS200;TSS200	chr6:80816119-80816686	Island	0.000870637	0.000727246	0.23124	0.67374	Naumova et al, 2019
cg04946387	chr11	134253884	B3GAT1;B3GAT1	Body;Body	chr11:134253449-134254151	Island	-0.0034426	0.00287696	0.23146	0.673776	Naumova et al, 2019
cg03858909	chr4	124538156				OpenSea	-0.00353971	0.00296394	0.232377	0.674079	Naumova et al, 2019
cg22232843	chr11	35822710	TRIM44	Body		OpenSea	0.00728218	0.00609943	0.232513	0.674079	Naumova et al, 2019
cg04265011	chr1	95428129	LOC729970	Body		OpenSea	-0.0125882	0.0105506	0.232817	0.674168	Naumova et al, 2019
cg01435157	chr15	67402842	SMAD3	Body		OpenSea	0.00238684	0.00200104	0.232947	0.674223	Naumova et al, 2019
cg03075534	chr1	240161447			chr1:240160837-240161616	Island	0.0034797	0.00292192	0.233696	0.674425	Naumova et al, 2019
cg16789230	chr3	197806891	LOC348840	Body	chr3:197807029-197808734	N_Shore	-0.00296465	0.00249072	0.233937	0.674576	Naumova et al, 2019
cg06699519	chr11	2398327	CD81	TSS1500	chr11:2398223-2399598	Island	0.00332698	0.00279566	0.234026	0.674628	Naumova et al, 2019
cg07847171	chr1	226815095				OpenSea	0.0324236	0.0272549	0.234187	0.674703	Naumova et al, 2019
cg00352888	chr10	64048060				OpenSea	-0.00778261	0.00654421	0.234347	0.674738	Naumova et al, 2019
cg15935295	chr4	91048582	CCSER1	TSS200	chr4:91048411-91049682	Island	-0.00527777	0.00443849	0.234404	0.674759	Naumova et al, 2019
cg15923350	chr1	163038703	RGS4;RGS4;RGS4;RGS4	1stExon;5'UTR;TSS1500;TSS200		OpenSea	-0.00515375	0.00433445	0.234432	0.67478	Naumova et al, 2019
cg05333146	chr16	67183725	B3GNT9	Body	chr16:67183208-67184968	Island	-0.00521119	0.00438506	0.234677	0.674906	Naumova et al, 2019
cg18226818	chr17	5347873	DHX33	Body	chr17:5347649-5347874	Island	0.00207211	0.00174435	0.234873	0.674916	Naumova et al, 2019
cg01661494	chr14	94547832	DDX24;IFI27L1;IFI27L1	TSS1500;5'UTR;5'UTR	chr14:94547001-94547665	S_Shore	-0.00536387	0.00451601	0.234934	0.674922	Naumova et al, 2019
cg10200298	chr10	134144355	LRRC27;LRRC27;LRRC27;LRRC27	TSS1500;TSS1500;TSS1500;TSS1500	chr10:134145177-134146025	N_Shore	0.00861323	0.00725879	0.235388	0.675141	Naumova et al, 2019
cg04249125	chr7	22056243				OpenSea	0.0069023	0.00581728	0.235418	0.675143	Naumova et al, 2019
cg10285122	chr12	93968736	SOCS2;SOCS2;SOCS2;SOCS2;SOCS2;SOCS2	Body;Body;Body;Body;Body;Body	chr12:93963963-93967395	S_Shore	0.00259263	0.00218569	0.235549	0.675176	Naumova et al, 2019
cg18070394	chr4	2470786	RNF4	TSS200	chr4:2470219-2471728	Island	-0.00357546	0.00301545	0.235736	0.675241	Naumova et al, 2019
cg21011139	chr11	7695245	CYB5R2	TSS1500	chr11:7694711-7695685	Island	0.000933562	0.000788036	0.236148	0.675275	Naumova et al, 2019
cg02055615	chr6	7108063	RREB1;RREB1;RREB1;RREB1	TSS200;TSS200;5'UTR;TSS200	chr6:7107075-7109854	Island	-0.00318941	0.00269277	0.236241	0.675298	Naumova et al, 2019
cg04437881	chr17	2697740				OpenSea	-0.00518222	0.00437675	0.236399	0.675331	Naumova et al, 2019
cg22749881	chr2	11859844	LPIN1	Body		OpenSea	-0.0055518	0.00468901	0.236412	0.675331	Naumova et al, 2019
cg10277195	chr6	30684931	MDC1	5'UTR	chr6:30684836-30685503	Island	0.00528462	0.00446504	0.23659	0.675331	Naumova et al, 2019
cg25517592	chr4	146859647	ZNF827;ZNF827;ZNF827;ZNF827	1stExon;1stExon;5'UTR;5'UTR	chr4:146857334-146859082	S_Shore	0.000723798	0.000611783	0.236772	0.675394	Naumova et al, 2019
cg01694391	chr9	21975497	CDKN2A;CDKN2A;CDKN2A;CDKN2A	TSS1500;TSS1500;TSS1500;Body	chr9:21974578-21975306	S_Shore	0.00111375	0.000941583	0.236871	0.675417	Tao et al, 2013
cg14258074	chr9	90427755				OpenSea	0.00431536	0.00364894	0.236953	0.675419	Naumova et al, 2019
cg22993195	chr3	49756301	AMIGO3;RNF123	1stExon;Body	chr3:49755763-49757317	Island	-0.00370318	0.00313195	0.237052	0.67546	Naumova et al, 2019
cg23211310	chr10	50120250	LRRC18;WDFY4	Body;Body		OpenSea	-0.0096351	0.00815869	0.237618	0.675604	Naumova et al, 2019
cg10168344	chr15	70806752				OpenSea	0.00470484	0.00398736	0.238025	0.675755	Naumova et al, 2019
cg15939514	chr7	27282112	EVX1-AS;EVX1;EVX1;EVX1	Body;TSS200;TSS200;TSS200	chr7:27282086-27283136	Island	0.00237963	0.00201696	0.238076	0.675755	Naumova et al, 2019
cg17932911	chr10	101942982	ERLIN1;ERLIN1	Body;Body	chr10:101945571-101945907	N_Shelf	0.0062718	0.00531717	0.238184	0.675779	Naumova et al, 2019
cg13654085	chr6	20416519	E2F3	Body		OpenSea	0.00151775	0.0012869	0.238246	0.675819	Naumova et al, 2019
cg09395318	chr11	134146153	GLB1L3	TSS200	chr11:134145559-134147180	Island	0.00151159	0.00128203	0.238373	0.675868	Naumova et al, 2019
cg02064073	chr3	33155252	CRTAP	TSS200	chr3:33155227-33156054	Island	-0.000791245	0.000671168	0.238435	0.675868	Naumova et al, 2019
cg13917356	chr13	25337274	RNF17;RNF17	TSS1500;TSS1500		OpenSea	0.00535025	0.00454454	0.239079	0.67612	Naumova et al, 2019
cg08567000	chr6	31084107	CDSN;PSORS1C1	Body;5'UTR		OpenSea	0.00645851	0.00548642	0.239123	0.67616	Naumova et al, 2019
cg00855396	chr16	87705655	JPH3	Body	chr16:87702493-87702704	S_Shelf	0.00276317	0.00234864	0.239395	0.676198	Naumova et al, 2019
cg08590873	chr14	66963578	LINC00238;LINC00238;LINC00238;LINC00238;LINC00238;LINC00238	ExonBnd;ExonBnd;ExonBnd;Body;Body;Body		OpenSea	0.00770539	0.00655154	0.239548	0.676239	Naumova et al, 2019
cg18141646	chr1	245358696	KIF26B	Body		OpenSea	0.00853685	0.00726559	0.240007	0.676431	Naumova et al, 2019
cg20638121	chr19	40768513	AKT2;AKT2;AKT2	Body;5'UTR;5'UTR		OpenSea	-0.00555535	0.00472861	0.24006	0.676431	Naumova et al, 2019
cg04915777	chr7	140625247	BRAF	TSS1500	chr7:140623997-140624949	S_Shore	-0.00664841	0.00565938	0.240091	0.676431	Naumova et al, 2019
cg24403804	chr6	16805426				OpenSea	0.00514332	0.00437955	0.240238	0.676431	Naumova et al, 2019
cg14497362	chr8	38830814	HTRA4;PLEKHA2	TSS1500;3'UTR	chr8:38831592-38832353	N_Shore	-0.00228384	0.00194514	0.240345	0.676469	Naumova et al, 2019
cg24341311	chr3	126911844				OpenSea	-0.00416497	0.00355618	0.241522	0.677018	Naumova et al, 2019
cg02272576	chr6	43868964	LOC100132354	Body		OpenSea	-0.00544595	0.00465068	0.241598	0.677074	Naumova et al, 2019
cg21196581	chr3	169780131	GPR160	5'UTR		OpenSea	-0.00502683	0.00429366	0.241697	0.677116	Naumova et al, 2019
cg08218101	chr4	15704393	BST1	TSS200	chr4:15704640-15705000	N_Shore	0.00577744	0.00493545	0.241759	0.677132	Naumova et al, 2019
cg12505170	chr5	72595685			chr5:72594147-72595808	Island	0.000854906	0.000730477	0.241864	0.677138	Naumova et al, 2019
cg15476774	chr9	10632627				OpenSea	-0.00704439	0.00602161	0.242061	0.677276	Naumova et al, 2019
cg20637081	chr11	131920673	NTM;NTM;NTM;NTM	Body;Body;Body;Body		OpenSea	0.00651233	0.00556713	0.242089	0.677299	Naumova et al, 2019
cg23514765	chr22	22090804	YPEL1	TSS1500	chr22:22089624-22090909	Island	0.00648319	0.00554588	0.2424	0.677397	Naumova et al, 2019
cg22067424	chr2	205339032				OpenSea	-0.011066	0.00946938	0.24256	0.677397	Naumova et al, 2019
cg12996100	chr8	11470690			chr8:11471014-11471249	N_Shore	0.00537695	0.00460434	0.242888	0.677475	Naumova et al, 2019
cg08026941	chr19	17336882	OCEL1	TSS200	chr19:17336906-17337868	N_Shore	-0.0041339	0.00354015	0.24292	0.677483	Naumova et al, 2019
cg20579173	chr12	122502077				OpenSea	-0.00298484	0.00255637	0.242965	0.677511	Naumova et al, 2019
cg09855125	chr8	104395758				OpenSea	-0.00613825	0.00525804	0.243048	0.677527	Naumova et al, 2019
cg26038649	chr1	27683501	MAP3K6	Body	chr1:27683277-27683590	Island	0.00497338	0.00426171	0.243214	0.677632	Naumova et al, 2019
cg17055934	chr3	133292432	CDV3;CDV3;CDV3	TSS200;TSS200;TSS1500	chr3:133292203-133292908	Island	-0.000288561	0.000247435	0.24353	0.67774	Naumova et al, 2019
cg13348998	chr19	55678511	DNAAF3;DNAAF3;DNAAF3;DNAAF3	TSS1500;TSS1500;TSS1500;TSS1500	chr19:55677520-55678216	S_Shore	-0.00537037	0.00460524	0.243557	0.677749	Naumova et al, 2019
cg23649708	chr8	85097049	RALYL;RALYL;RALYL;RALYL	TSS200;5'UTR;5'UTR;5'UTR	chr8:85096759-85097247	Island	-0.0038625	0.00331221	0.243558	0.677749	Naumova et al, 2019
cg12402620	chr8	129428770	LINC00824	Body		OpenSea	-0.00857392	0.00735381	0.243649	0.677779	Naumova et al, 2019
cg27154343	chr12	75603480	KCNC2;KCNC2;KCNC2;KCNC2;KCNC2;KCNC2	1stExon;1stExon;5'UTR;5'UTR;1stExon;5'UTR	chr12:75601081-75601752	S_Shore	-0.0034315	0.00294634	0.244154	0.677952	Naumova et al, 2019
cg24776910	chr17	7117616	DLG4;DLG4	Body;Body	chr17:7117596-7118085	Island	-0.00320463	0.00275451	0.244663	0.678114	Naumova et al, 2019
cg26646896	chr5	158686746			chr5:158690013-158690541	N_Shelf	-0.00675806	0.00581062	0.244808	0.678145	Naumova et al, 2019
cg01607215	chr13	19478976	LINC00408	TSS1500		OpenSea	0.00667155	0.00573724	0.24489	0.678153	Naumova et al, 2019
cg02482138	chr4	41695753	LIMCH1;LIMCH1;LIMCH1;LIMCH1;LIMCH1;LIMCH1;LIMCH1	Body;Body;Body;Body;Body;Body;Body		OpenSea	-0.00542317	0.00466469	0.244992	0.678178	Naumova et al, 2019
cg10848828	chr6	30104295	TRIM40	TSS1500		OpenSea	0.00356382	0.00306584	0.245062	0.678202	Naumova et al, 2019
cg10564498	chr19	41724653	AXL;AXL	TSS1500;TSS1500		OpenSea	-0.002083	0.00179213	0.245112	0.678213	Naumova et al, 2019
cg06738602	chr14	52780634	PTGER2	TSS1500	chr14:52780687-52781969	N_Shore	0.00348997	0.00300524	0.245522	0.678289	Naumova et al, 2019
cg01706789	chr3	107646883	LOC285205	Body	chr3:107646470-107646941	Island	0.000796514	0.000685946	0.245564	0.678297	Naumova et al, 2019
cg13678899	chr9	127540110	OLFML2A	Body	chr9:127539239-127540081	S_Shore	0.00278245	0.00239631	0.245587	0.678309	Naumova et al, 2019
cg07562195	chr19	42788067	CIC;CIC	TSS1500;Body	chr19:42784074-42785542	S_Shelf	-0.00200408	0.00172624	0.24566	0.678332	Naumova et al, 2019
cg05671347	chr6	44355199	CDC5L	TSS200	chr6:44355156-44355778	Island	-0.0039892	0.00343958	0.246133	0.678467	Naumova et al, 2019
cg11165881	chr3	238048	CHL1	TSS1500	chr3:238391-240140	N_Shore	-0.00262135	0.00226323	0.246767	0.678626	Naumova et al, 2019
cg15067995	chr3	195485212	MUC4;MUC4;MUC4	Body;Body;Body	chr3:195488595-195489381	N_Shelf	0.00406252	0.00351002	0.247106	0.678722	Naumova et al, 2019
cg18755903	chr11	117052144	SIDT2;SIDT2	ExonBnd;Body	chr11:117049399-117050234	S_Shore	-0.00609323	0.0052664	0.247272	0.678743	Naumova et al, 2019
cg26504019	chr21	37528663			chr21:37528205-37529561	Island	-0.000758016	0.000655623	0.247608	0.678869	Naumova et al, 2019
cg26166618	chr11	63278738	LGALS12;LGALS12;LGALS12;LGALS12;LGALS12	Body;Body;Body;Body;Body		OpenSea	-0.00289576	0.00250563	0.247804	0.67901	Naumova et al, 2019
cg20827804	chr3	15787847	ANKRD28;ANKRD28;ANKRD28	5'UTR;5'UTR;Body		OpenSea	-0.0103829	0.00898858	0.24804	0.679082	Naumova et al, 2019
cg05136031	chr7	127880567	LEP	TSS1500	chr7:127880750-127881375	N_Shore	0.00305708	0.00264749	0.24821	0.679111	Sherwood et al, 2019; Obermann-Borst et al. 2013
cg00506198	chr19	17918523	B3GNT3	5'UTR	chr19:17918737-17919098	N_Shore	0.0156616	0.0135655	0.24829	0.679123	Naumova et al, 2019
cg01188822	chr6	43484785	YIPF3;POLR1C;POLR1C	TSS200;TSS200;TSS200	chr6:43484561-43484887	Island	-0.00138137	0.00119888	0.249232	0.679365	Naumova et al, 2019
cg01994308	chr8	57122990	PLAG1;CHCHD7;CHCHD7;CHCHD7;PLAG1;CHCHD7;PLAG1;CHCHD7;CHCHD7	5'UTR;TSS1500;TSS1500;TSS1500;5'UTR;TSS1500;5'UTR;TSS1500;TSS1500	chr8:57123572-57124997	N_Shore	0.00599104	0.00520177	0.249432	0.679393	Naumova et al, 2019
cg17515702	chr17	76210520	BIRC5;BIRC5;EPR1;BIRC5	Body;Body;Body;Body	chr17:76210129-76210627	Island	-0.00141077	0.00122521	0.249547	0.679452	Naumova et al, 2019
cg15705524	chr17	79196926	CEP131;CEP131	TSS200;TSS200	chr17:79196345-79197419	Island	-0.00676569	0.00587686	0.249633	0.679472	Naumova et al, 2019
cg10276834	chr7	136575360	CHRM2;CHRM2;CHRM2;CHRM2;CHRM2;CHRM2;CHRM2;CHRM2	5'UTR;5'UTR;5'UTR;5'UTR;5'UTR;5'UTR;5'UTR;5'UTR		OpenSea	0.00687981	0.00598609	0.250433	0.679794	Naumova et al, 2019
cg22212414	chr21	34775032	IFNGR2	TSS200	chr21:34775437-34776493	N_Shore	-0.000863851	0.000752238	0.250814	0.679948	Naumova et al, 2019
cg10365046	chr7	128379252	CALU;CALU	TSS200;TSS200	chr7:128379114-128379697	Island	-0.00124056	0.00108175	0.251461	0.68023	Naumova et al, 2019
cg12000131	chr17	27941776	ANKRD13B;CORO6	3'UTR;3'UTR	chr17:27942532-27945388	N_Shore	-0.00553331	0.00482678	0.251639	0.680299	Naumova et al, 2019
cg13251916	chr16	86377209	LINC00917	Body		OpenSea	-0.00588262	0.00513234	0.251717	0.680336	Naumova et al, 2019
cg02246225	chr10	2210772				OpenSea	-0.00810444	0.00707347	0.251897	0.680393	Naumova et al, 2019
cg04058216	chr2	105746620				OpenSea	0.00234146	0.00204361	0.251899	0.680393	Naumova et al, 2019
cg14223966	chr9	74061323			chr9:74061513-74062097	N_Shore	-0.00846182	0.00738695	0.251998	0.680394	Naumova et al, 2019
cg01937212	chr6	32295097	C6orf10	Body		OpenSea	0.00688919	0.00601473	0.252049	0.680402	Naumova et al, 2019
cg09935388	chr1	92947588	GFI1;GFI1;GFI1	Body;Body;Body	chr1:92945907-92952609	Island	0.00397232	0.00346831	0.252077	0.680413	Naumova et al, 2019
cg04234238	chr16	74330282	PSMD7	TSS1500	chr16:74330533-74331314	N_Shore	-0.00408557	0.00356751	0.25212	0.680439	Naumova et al, 2019
cg18863595	chr3	6902845	GRM7;GRM7;GRM7;GRM7	1stExon;5'UTR;5'UTR;1stExon	chr3:6902823-6903516	Island	-0.00059322	0.00051828	0.252378	0.680516	Naumova et al, 2019
cg23963855	chr16	27365363	IL4R;IL4R;IL4R;IL4R	Body;Body;Body;Body		OpenSea	0.00197661	0.0017283	0.25276	0.680695	Soto-Ramirez et al, 2013
cg23778596	chr7	149411498	KRBA1	TSS1500	chr7:149410858-149412351	Island	-0.00713061	0.00623488	0.252763	0.680695	Naumova et al, 2019
cg03990003	chr1	19275238	IFFO2	Body		OpenSea	0.00449271	0.00392874	0.252811	0.680702	Naumova et al, 2019
cg06473667	chr6	52099148				OpenSea	0.00325273	0.00284461	0.252843	0.680707	Naumova et al, 2019
cg21215550	chr9	969544			chr9:969529-973276	Island	0.00797452	0.00697478	0.252899	0.680729	Naumova et al, 2019
cg25766888	chr6	50029961				OpenSea	0.00469515	0.00410866	0.253145	0.680822	Naumova et al, 2019
cg03810769	chr7	951881	ADAP1	Body	chr7:948294-949168	S_Shelf	0.00406665	0.00356206	0.253596	0.680975	Naumova et al, 2019
cg17792740	chr10	88729315	AGAP11;C10orf116	TSS1500;Body	chr10:88730554-88731632	N_Shore	-0.0030511	0.00267283	0.253652	0.680995	Naumova et al, 2019
cg10171802	chr5	156693068	CYFIP2;CYFIP2	TSS200;TSS200	chr5:156692812-156693749	Island	-0.00102405	0.000897336	0.253783	0.681055	Naumova et al, 2019
cg11003499	chr17	8313461				OpenSea	0.00699182	0.00613017	0.254053	0.681164	Naumova et al, 2019
cg09695126	chr9	21976040	CDKN2A;CDKN2A;CDKN2A;CDKN2A	TSS1500;TSS1500;TSS1500;Body	chr9:21974578-21975306	S_Shore	-0.00501144	0.00439547	0.254229	0.681222	Tao et al, 2013
cg10286969	chr16	2765843	PRSS27	Body	chr16:2765619-2765855	Island	-0.002677	0.00234799	0.254233	0.681224	Naumova et al, 2019
cg13324547	chr10	28966033	BAMBI	TSS1500	chr10:28965704-28967266	Island	-0.00443318	0.00389081	0.254538	0.681356	Naumova et al, 2019
cg22494932	chr6	29648379				OpenSea	-0.00979663	0.00860105	0.254702	0.681424	Naumova et al, 2019
cg26474270	chr16	73092823	ZFHX3	TSS1500	chr16:73091514-73092395	S_Shore	-0.00796958	0.00700097	0.254973	0.681582	Naumova et al, 2019
cg10098386	chr15	26375632	LINC00929	Body		OpenSea	-0.00845033	0.00742521	0.255096	0.681638	Naumova et al, 2019
cg14156961	chr15	27011983	GABRB3;GABRB3;GABRB3	Body;Body;5'UTR		OpenSea	-0.00327461	0.00288105	0.255705	0.681945	Naumova et al, 2019
cg01767494	chr13	52019241	INTS6;INTS6;INTS6	Body;Body;5'UTR		OpenSea	-0.00688083	0.00606027	0.256208	0.682109	Naumova et al, 2019
cg02485410	chr8	99953947			chr8:99952020-99954686	Island	-0.000805109	0.000709543	0.256507	0.682149	Naumova et al, 2019
cg14457839	chr8	104310898	FZD6;FZD6;FZD6	5'UTR;TSS200;TSS200	chr8:104310809-104311620	Island	-0.00189435	0.00166983	0.256602	0.68218	Naumova et al, 2019
cg10593994	chr6	49467064	GLYATL3	TSS1500		OpenSea	-0.00607728	0.0053591	0.256789	0.682271	Naumova et al, 2019
cg10848754	chr9	21995733	CDKN2BAS;CDKN2A	Body;TSS1500	chr9:21994101-21995910	Island	0.000182121	0.000160665	0.256986	0.682334	Tao et al, 2013
cg10403212	chr11	133045308	OPCML	Body		OpenSea	0.00403916	0.00356642	0.257401	0.682506	Naumova et al, 2019
cg10461044	chr12	72176067	RAB21	Body		OpenSea	-0.00654569	0.00578054	0.25748	0.682548	Naumova et al, 2019
cg00345443	chr3	54121778			chr3:54121624-54122147	Island	0.00278483	0.00246223	0.258048	0.682735	Naumova et al, 2019
cg05023526	chr4	41695014	LIMCH1;LIMCH1;LIMCH1;LIMCH1;LIMCH1;LIMCH1;LIMCH1	Body;Body;Body;Body;Body;Body;Body		OpenSea	-0.00527199	0.00466144	0.258064	0.682735	Naumova et al, 2019
cg19206078	chr19	524608			chr19:523165-523661	S_Shore	0.00915364	0.00809521	0.258161	0.682765	Naumova et al, 2019
cg22372668	chr1	167525175			chr1:167522469-167523070	S_Shelf	0.00629775	0.00557261	0.258423	0.682921	Naumova et al, 2019
cg03725426	chr8	6274713	MCPH1;MCPH1;MCPH1	Body;Body;Body		OpenSea	-0.00771766	0.00683497	0.258837	0.683079	Naumova et al, 2019
cg05834951	chr13	47425962	HTR2A-AS1;HTR2A-AS1;HTR2A;HTR2A	TSS1500;TSS1500;Body;Body		OpenSea	0.00111391	0.000986982	0.259066	0.683178	Naumova et al, 2019
cg11439596	chr5	1931376			chr5:1930754-1931986	Island	-0.0024175	0.00214206	0.259074	0.683181	Naumova et al, 2019
cg11993578	chr7	18509097	HDAC9	Body		OpenSea	-0.00322312	0.00285838	0.259487	0.683314	Naumova et al, 2019
cg05753993	chr18	77199432	NFATC1;NFATC1;NFATC1;NFATC1;NFATC1	Body;5'UTR;Body;Body;Body	chr18:77201938-77202732	N_Shelf	0.00442949	0.00392875	0.25955	0.683395	Naumova et al, 2019
cg15399679	chr5	130691713	CDC42SE2;CDC42SE2	5'UTR;5'UTR		OpenSea	0.00628891	0.00558107	0.259815	0.683553	Naumova et al, 2019
cg11335335	chr11	637885	DRD4	Body	chr11:636906-640628	Island	0.0140267	0.0124499	0.259888	0.683577	Naumova et al, 2019
cg09019329	chr2	162272107	TBR1	TSS1500	chr2:162273294-162273725	N_Shore	-0.00248339	0.00220464	0.25998	0.683577	Naumova et al, 2019
cg02481741	chr1	9800878	CLSTN1;CLSTN1	Body;Body		OpenSea	-0.00605808	0.00537834	0.260003	0.683578	Naumova et al, 2019
cg17553353	chr3	111718565	TAGLN3;TAGLN3;TAGLN3	Body;Body;Body		OpenSea	0.0199106	0.0177003	0.260642	0.683781	Naumova et al, 2019
cg05807928	chr9	123089068				OpenSea	0.00157466	0.00140072	0.260937	0.683857	Naumova et al, 2019
cg05269298	chr13	27947350				OpenSea	0.00376704	0.00335149	0.261017	0.683889	Naumova et al, 2019
cg20564991	chr7	127882514	LEP	5'UTR	chr7:127880750-127881375	S_Shore	0.00364741	0.00324915	0.261619	0.684011	Sherwood et al, 2019; Obermann-Borst et al. 2013
cg25652039	chr12	64178621	TMEM5;TMEM5	5'UTR;Body		OpenSea	0.0126517	0.0112771	0.261908	0.684074	Naumova et al, 2019
cg16263644	chr3	33102258	GLB1;GLB1;GLB1	Body;Body;Body		OpenSea	0.00123254	0.00109896	0.262053	0.684104	Naumova et al, 2019
cg10995206	chr1	220948286	2019-03-02	Body		OpenSea	-0.00702791	0.00626704	0.262114	0.684112	Naumova et al, 2019
cg10156366	chr2	79220381			chr2:79220192-79220592	Island	0.00129634	0.00115615	0.262179	0.684118	Naumova et al, 2019
cg00115313	chr1	193029121	TROVE2;TROVE2;UCHL5;TROVE2;TROVE2;TROVE2	5'UTR;5'UTR;TSS1500;5'UTR;1stExon;1stExon	chr1:193028221-193029271	Island	0.000989176	0.00088267	0.262431	0.684221	Naumova et al, 2019
cg14933676	chr13	114185807	TMCO3	Body	chr13:114185709-114186062	Island	0.00679338	0.00606238	0.262467	0.684243	Naumova et al, 2019
cg00591160	chr12	6772270	ING4;ING4;ING4;ING4;ING4;ING4;ING4;ING4;ING4;ING4;ING4;ING4	1stExon;5'UTR;1stExon;1stExon;5'UTR;1stExon;5'UTR;1stExon;1stExon;5'UTR;5'UTR;5'UTR	chr12:6772258-6772579	Island	-0.00638319	0.00570153	0.262903	0.68436	Naumova et al, 2019
cg04453367	chr14	93389278	CHGA;CHGA	TSS200;TSS200	chr14:93389245-93389899	Island	0.00875504	0.00782012	0.262904	0.68436	Naumova et al, 2019
cg03224850	chr1	19199155	ALDH4A1;ALDH4A1;ALDH4A1	3'UTR;3'UTR;3'UTR		OpenSea	0.00265218	0.00237035	0.263183	0.684459	Naumova et al, 2019
cg20345042	chr19	38715043	DPF1;DPF1;DPF1;DPF1	TSS200;TSS200;TSS200;5'UTR	chr19:38714548-38715065	Island	-0.00590022	0.00527897	0.263702	0.684704	Naumova et al, 2019
cg01599473	chr22	45211679	PRR5-ARHGAP8;ARHGAP8;ARHGAP8;ARHGAP8	Body;Body;Body;Body		OpenSea	0.00743429	0.00665367	0.263857	0.68475	Naumova et al, 2019
cg00011113	chr7	127877086			chr7:127880750-127881375	N_Shelf	0.00165694	0.0014835	0.26403	0.68484	Naumova et al, 2019
cg10195763	chr1	2246864			chr1:2245714-2247086	Island	0.00295877	0.0026494	0.264092	0.684862	Naumova et al, 2019
cg18903099	chr18	67815886	RTTN	Body		OpenSea	-0.00439877	0.00393961	0.264187	0.684901	Naumova et al, 2019
cg01992936	chr2	180727533	ZNF385B	TSS1500	chr2:180725717-180726465	S_Shore	-0.0064766	0.00580491	0.264546	0.684929	Naumova et al, 2019
cg25619350	chr15	96713315	NR2F2-AS1	Body		OpenSea	-0.00793267	0.00711552	0.264918	0.68506	Naumova et al, 2019
cg07547516	chr10	44690619				OpenSea	-0.00756571	0.00679159	0.265287	0.685249	Naumova et al, 2019
cg20475486	chr14	70317075			chr14:70316847-70317240	Island	0.00596538	0.00535595	0.265371	0.685261	Naumova et al, 2019
cg11578532	chr1	161008127	TSTD1;TSTD1;TSTD1	Body;Body;Body	chr1:161008377-161008830	N_Shore	0.00323985	0.00291309	0.266065	0.685392	Naumova et al, 2019
cg14219900	chr1	156119542				OpenSea	-0.00389275	0.00350059	0.266127	0.685392	Naumova et al, 2019
cg16600909	chr1	173145001				OpenSea	0.0137012	0.0123209	0.266127	0.685392	Naumova et al, 2019
cg11169405	chr19	34298963	KCTD15;KCTD15;KCTD15	Body;Body;Body	chr19:34302168-34302568	N_Shelf	0.00327952	0.00295023	0.266304	0.685396	Naumova et al, 2019
cg09226904	chr11	61544986	MYRF;MYRF	Body;Body	chr11:61544727-61545563	Island	0.00704067	0.00633889	0.266693	0.685532	Naumova et al, 2019
cg06529659	chr7	222105	FAM20C	Body	chr7:223548-223759	N_Shore	-0.00726297	0.00654364	0.26703	0.685701	Naumova et al, 2019
cg25730670	chr7	127891366	LEP	5'UTR		OpenSea	0.00152701	0.0013762	0.267178	0.685738	Sherwood et al, 2019; Obermann-Borst et al. 2013
cg08349670	chr7	127882889	LEP	5'UTR	chr7:127880750-127881375	S_Shore	-0.0012362	0.00111492	0.267527	0.685856	Sherwood et al, 2019; Obermann-Borst et al. 2013
cg14384748	chr12	132859951	GALNT9	Body	chr12:132859467-132859952	Island	0.0134432	0.0121284	0.267686	0.68588	Naumova et al, 2019
cg14135335	chr4	185635228	CENPU;CENPU	Body;Body		OpenSea	-0.00700457	0.00632039	0.267754	0.685937	Naumova et al, 2019
cg01007370	chr8	141276070	TRAPPC9;TRAPPC9	Body;Body		OpenSea	-0.00737884	0.0066596	0.267862	0.685945	Naumova et al, 2019
cg17318580	chr4	15134580	LOC101929095	Body		OpenSea	0.00476071	0.00429673	0.267868	0.685945	Naumova et al, 2019
cg04294437	chr16	50875204			chr16:50875063-50875322	Island	0.00138663	0.00125286	0.268395	0.686105	Naumova et al, 2019
cg11289645	chr9	134527184	RAPGEF1;RAPGEF1;RAPGEF1	Body;Body;Body		OpenSea	-0.00502185	0.0045376	0.268415	0.686105	Naumova et al, 2019
cg02188185	chr6	30039524	RNF39;RNF39	Body;Body	chr6:30038881-30039477	S_Shore	-0.00463151	0.00418524	0.268454	0.686105	Naumova et al, 2019
cg03900817	chr12	10184399	LOC102724020;CLEC9A	TSS1500;5'UTR		OpenSea	0.00270066	0.00244328	0.269011	0.686316	Naumova et al, 2019
cg19140560	chr17	39968871	FKBP10;SC65	TSS200;TSS1500	chr17:39967407-39968604	S_Shore	-0.000923202	0.0008353	0.269059	0.686335	Naumova et al, 2019
cg07107916	chr1	212457424	PPP2R5A	TSS1500	chr1:212457967-212459694	N_Shore	-0.00636748	0.00576366	0.269262	0.686358	Naumova et al, 2019
cg27393652	chr6	33290620	DAXX;DAXX;DAXX;DAXX	5'UTR;Body;Body;5'UTR	chr6:33290370-33291087	Island	-0.00458188	0.00414935	0.269488	0.686442	Naumova et al, 2019
cg04121983	chr17	73511085	CASKIN2	5'UTR	chr17:73511016-73513176	Island	-0.00136732	0.00123921	0.269861	0.686601	Naumova et al, 2019
cg25886523	chr1	50160070	AGBL4	Body		OpenSea	-0.00400614	0.00363107	0.269899	0.686608	Naumova et al, 2019
cg07450693	chr10	131424931	MGMT	Body		OpenSea	-0.0101561	0.00921196	0.270249	0.68665	Naumova et al, 2019
cg07180125	chr10	114039492				OpenSea	-0.00728748	0.00661881	0.270886	0.686843	Naumova et al, 2019
cg03707502	chr12	108957979	ISCU;ISCU	Body;Body	chr12:108956188-108956759	S_Shore	0.00246396	0.00224025	0.271394	0.687	Naumova et al, 2019
cg17746791	chr6	37137740	PIM1	TSS200	chr6:37137070-37139434	Island	-0.00255544	0.00232477	0.271671	0.687111	Naumova et al, 2019
cg21025032	chr14	95574253	DICER1;DICER1;DICER1;DICER1;DICER1	Body;Body;Body;Body;Body		OpenSea	-0.00225666	0.00205322	0.271733	0.687113	Naumova et al, 2019
cg19599293	chr3	158113451	RSRC1;RSRC1;RSRC1	Body;Body;Body		OpenSea	-0.00645852	0.00587651	0.271751	0.687116	Naumova et al, 2019
cg03972088	chr4	69269772				OpenSea	-0.00708385	0.0064473	0.271886	0.68719	Naumova et al, 2019
cg22625220	chr17	16119441	NCOR1;PIGL	TSS1500;TSS1500	chr17:16118275-16119510	Island	0.000875304	0.00079712	0.272168	0.687342	Naumova et al, 2019
cg21687478	chr17	37824456	PNMT;PNMT	TSS1500;Body	chr17:37823693-37824989	Island	-0.00122974	0.00112071	0.272514	0.687424	Naumova et al, 2019
cg25688583	chr15	57510460	TCF12;TCF12;TCF12;TCF12;TCF12	TSS1500;Body;Body;Body;Body		OpenSea	0.00743674	0.00678189	0.272835	0.687507	Naumova et al, 2019
cg01766699	chr2	196602679	DNAH7	Body		OpenSea	-0.00825679	0.00753344	0.273071	0.687554	Naumova et al, 2019
cg13368198	chr15	37170816	LOC145845	Body	chr15:37172473-37173018	N_Shore	-0.00861267	0.00786544	0.273516	0.68767	Naumova et al, 2019
cg16616101	chr3	191008600	UTS2B	5'UTR		OpenSea	0.00388285	0.00354636	0.273568	0.68767	Naumova et al, 2019
cg11897690	chr12	111051732	TCTN1;TCTN1;TCTN1	TSS200;TSS200;TSS200	chr12:111051693-111052150	Island	-0.00273399	0.00249918	0.273975	0.687772	Naumova et al, 2019
cg11872074	chr2	2211181	MYT1L;MYT1L	5'UTR;5'UTR		OpenSea	0.00590942	0.00540262	0.274039	0.687772	Naumova et al, 2019
cg01663148	chr6	8743589	LOC100506207	Body		OpenSea	0.00674873	0.00617106	0.274127	0.687783	Naumova et al, 2019
cg23736940	chr17	39524123	KRT33B	Body		OpenSea	0.00256365	0.00234466	0.274218	0.687794	Naumova et al, 2019
cg15755387	chr21	32985857				OpenSea	0.00600072	0.00548918	0.27431	0.687859	Naumova et al, 2019
cg17240725	chr7	73149356	WBSCR26	TSS200	chr7:73152564-73153716	N_Shelf	-0.00972576	0.00890324	0.274665	0.688041	Naumova et al, 2019
cg16975587	chr3	46506206	LTF	Body	chr3:46506161-46506416	Island	0.00103288	0.000945718	0.27476	0.688042	Naumova et al, 2019
cg16296351	chr19	7410908				OpenSea	-0.00473191	0.00433712	0.275262	0.688285	Naumova et al, 2019
cg19313353	chr12	107965627	BTBD11	Body		OpenSea	0.00137987	0.00126542	0.275516	0.688399	Naumova et al, 2019
cg24155733	chr4	184454972				OpenSea	-0.00268338	0.00246115	0.275582	0.688399	Naumova et al, 2019
cg02703032	chr6	32938830	BRD2;BRD2;BRD2	5'UTR;1stExon;5'UTR	chr6:32939275-32940954	N_Shore	-0.00455836	0.00418216	0.275734	0.688444	Naumova et al, 2019
cg27226427	chr9	90449512				OpenSea	0.00486534	0.00446448	0.275806	0.688486	Naumova et al, 2019
cg16557125	chr2	133821464	MIR7853;NCKAP5;NCKAP5	Body;Body;Body		OpenSea	-0.00520268	0.00477859	0.276265	0.688708	Naumova et al, 2019
cg12412495	chr7	100359880	ZAN;ZAN;ZAN;ZAN;ZAN	Body;Body;Body;Body;Body		OpenSea	0.00348744	0.00320681	0.276811	0.688944	Naumova et al, 2019
cg06520296	chr8	37350981				OpenSea	0.00291978	0.00268552	0.276935	0.688992	Naumova et al, 2019
cg16847041	chr4	152682255	PET112L	TSS200	chr4:152682041-152682293	Island	0.000738926	0.000680061	0.277232	0.689043	Naumova et al, 2019
cg00274440	chr13	21872891			chr13:21872179-21872665	S_Shore	-0.00220359	0.00203184	0.27813	0.689252	Naumova et al, 2019
cg26570901	chr6	30419576			chr6:30418844-30419630	Island	-0.00636851	0.00587227	0.278141	0.689254	Naumova et al, 2019
cg11059159	chr2	128453445			chr2:128453174-128453446	Island	0.01893	0.0174636	0.278377	0.689254	Naumova et al, 2019
cg06304817	chr15	81588069	IL16;IL16;IL16	TSS1500;Body;Body		OpenSea	-0.00776838	0.00716906	0.278543	0.689316	Naumova et al, 2019
cg08134671	chr19	2542837	GNG7	5'UTR	chr19:2543638-2543878	N_Shore	0.00464983	0.00429256	0.278706	0.689331	Naumova et al, 2019
cg08506606	chr10	82295502			chr10:82295501-82296192	Island	0.00666542	0.00615401	0.278763	0.689331	Naumova et al, 2019
cg15450966	chr4	3486039	DOK7;DOK7	Body;Body	chr4:3485963-3486381	Island	0.00361538	0.00333823	0.278798	0.689333	Naumova et al, 2019
cg05082466	chr6	2953123	SERPINB6	Body		OpenSea	-0.00744793	0.00687772	0.27885	0.689336	Naumova et al, 2019
cg20771596	chr1	247681766	GCSAML;GCSAML;GCSAML;GCSAML;GCSAML;GCSAML;GCSAML	1stExon;5'UTR;5'UTR;5'UTR;5'UTR;5'UTR;5'UTR	chr1:247681399-247681951	Island	-0.0156262	0.0144332	0.278961	0.68936	Naumova et al, 2019
cg04284535	chr17	41624145	ETV4;ETV4	TSS1500;TSS1500	chr17:41622604-41624165	Island	-0.00143697	0.00132773	0.279129	0.689412	Naumova et al, 2019
cg24765521	chr9	93059086				OpenSea	0.00471063	0.00435304	0.279187	0.689434	Naumova et al, 2019
cg17753843	chr5	150605144	CCDC69	TSS1500	chr5:150603213-150603753	S_Shore	0.00246622	0.00228163	0.27974	0.689664	Naumova et al, 2019
cg25241256	chr12	6580691	VAMP1;VAMP1;VAMP1;VAMP1;VAMP1	TSS1500;TSS1500;TSS1500;TSS1500;TSS1500	chr12:6579555-6580429	S_Shore	-0.00631349	0.00584523	0.280093	0.689804	Naumova et al, 2019
cg05044291	chr1	202172867	LGR6;LGR6	TSS200;Body		OpenSea	0.00340843	0.00315588	0.28013	0.689844	Naumova et al, 2019
cg18153401	chr9	21974871	CDKN2A;CDKN2A;CDKN2A;CDKN2A;CDKN2A;CDKN2A	1stExon;1stExon;TSS200;5'UTR;5'UTR;Body	chr9:21974578-21975306	Island	-0.000559917	0.000518578	0.280268	0.689874	Tao et al, 2013
cg03449857	chr6	29648623				OpenSea	-0.0159731	0.0147974	0.280388	0.68992	Naumova et al, 2019
cg08734066	chr10	80338775				OpenSea	0.00257356	0.00238501	0.280563	0.689943	Naumova et al, 2019
cg12761421	chr1	202171723	LGR6;LGR6	Body;TSS1500		OpenSea	-0.00273506	0.00253576	0.280767	0.690026	Naumova et al, 2019
cg17496939	chr18	46269553	CTIF;CTIF	Body;Body		OpenSea	-0.00714849	0.00662846	0.280831	0.690043	Naumova et al, 2019
cg20751698	chr6	159673891	FNDC1	Body		OpenSea	0.00459737	0.00426322	0.280864	0.690054	Naumova et al, 2019
cg06638529	chr1	44704073	ERI3	Body		OpenSea	-0.00286172	0.00265518	0.28113	0.690127	Naumova et al, 2019
cg22867719	chr1	19276236	IFFO2	Body		OpenSea	0.00413509	0.00383755	0.281241	0.690162	Naumova et al, 2019
cg02883668	chr14	88791298	KCNK10	Body	chr14:88792904-88793324	N_Shore	-0.00511512	0.00474905	0.281444	0.690221	Naumova et al, 2019
cg09889396	chr15	27866198				OpenSea	0.00864103	0.00802328	0.281483	0.690227	Naumova et al, 2019
cg09426924	chr1	89381680				OpenSea	-0.00632465	0.00587399	0.281605	0.690227	Naumova et al, 2019
cg08061386	chr7	133702313	EXOC4	Body		OpenSea	0.00286045	0.00266037	0.282283	0.690461	Naumova et al, 2019
cg25763393	chr19	52956832	ZNF578;ZNF578	1stExon;5'UTR	chr19:52956656-52957245	Island	0.000375926	0.000349634	0.282285	0.690461	Naumova et al, 2019
cg03036214	chr15	63640658	CA12;CA12	Body;Body		OpenSea	0.00213475	0.00198578	0.282366	0.690496	Naumova et al, 2019
cg05854310	chr5	151651292				OpenSea	0.00590156	0.00548998	0.282388	0.690496	Naumova et al, 2019
cg05765647	chr7	2648017	IQCE;IQCE	Body;Body	chr7:2645524-2645765	S_Shelf	0.00218942	0.00203704	0.282463	0.690517	Naumova et al, 2019
cg00590324	chr6	134212732	TCF21;TCF21	Body;Body	chr6:134212690-134213098	Island	0.000675098	0.000628154	0.282494	0.690523	Naumova et al, 2019
cg14064024	chr14	100771096	SLC25A29	Body	chr14:100771820-100773673	N_Shore	0.00450258	0.0041914	0.282714	0.6906	Naumova et al, 2019
cg15949805	chr7	63505714	ZNF727	TSS200	chr7:63505977-63506298	N_Shore	-0.0126552	0.0117928	0.283213	0.690706	Naumova et al, 2019
cg16603964	chr6	111803680	REV3L	Body	chr6:111803556-111805509	Island	-0.00101704	0.000947877	0.283285	0.690708	Naumova et al, 2019
cg00480356	chr15	44092806	SERINC4;C15orf63	TSS1500;1stExon	chr15:44092737-44093140	Island	-0.00410547	0.00382867	0.283587	0.690791	Naumova et al, 2019
cg14526892	chr3	33839911	PDCD6IP;PDCD6IP;PDCD6IP	TSS200;TSS200;TSS200	chr3:33839996-33840671	N_Shore	-0.000961171	0.000897289	0.284082	0.690927	Naumova et al, 2019
cg14631576	chr9	95140430	CENPP	Body		OpenSea	-0.00217985	0.0020351	0.284113	0.690954	Naumova et al, 2019
cg06266666	chr16	63763377				OpenSea	-0.00408874	0.00381956	0.284407	0.691005	Naumova et al, 2019
cg18055565	chr15	39917409	FSIP1	Body		OpenSea	-0.00607287	0.00567672	0.284716	0.69111	Naumova et al, 2019
cg25247636	chr19	6940227	EMR1	3'UTR		OpenSea	0.0133045	0.0124415	0.284902	0.691173	Naumova et al, 2019
cg20565972	chr18	66485481	CCDC102B;CCDC102B	5'UTR;5'UTR		OpenSea	-0.00775258	0.00725134	0.285014	0.691208	Naumova et al, 2019
cg08125733	chr17	73851984	WBP2	TSS1500	chr17:73851260-73852222	Island	-0.00366452	0.00342903	0.285216	0.69125	Naumova et al, 2019
cg25744127	chr11	109292505	C11orf87	TSS1500	chr11:109293519-109294983	N_Shore	-0.00401137	0.00375593	0.285517	0.69131	Naumova et al, 2019
cg17807528	chr3	170626594	EIF5A2	TSS200	chr3:170625831-170626841	Island	0.00102365	0.000959456	0.286013	0.691494	Naumova et al, 2019
cg21922468	chr19	42417238			chr19:42416992-42417513	Island	-0.00366598	0.00343659	0.286085	0.691497	Naumova et al, 2019
cg27360277	chr21	40297666	LOC400867	Body		OpenSea	-0.0057938	0.00543407	0.286334	0.691582	Naumova et al, 2019
cg02758612	chr19	53541186			chr19:53540735-53541233	Island	0.00258968	0.00243153	0.286857	0.691744	Naumova et al, 2019
cg27145098	chr16	29206563				OpenSea	0.00355672	0.00334216	0.287238	0.691874	Naumova et al, 2019
cg12962226	chr16	27353267	IL4R;IL4R;IL4R;IL4R	5'UTR;Body;Body;Body		OpenSea	-0.00194176	0.00182561	0.287499	0.691994	Soto-Ramirez et al, 2013
cg18741679	chr5	111755041	EPB41L4A;FLJ11235	TSS200;TSS1500	chr5:111754477-111756222	Island	-0.00118453	0.00111393	0.287613	0.692038	Naumova et al, 2019
cg17378686	chr3	46925524	PTH1R	Body	chr3:46923265-46925182	S_Shore	0.00913894	0.00860313	0.288108	0.69222	Naumova et al, 2019
cg04832932	chr11	31833934	PAX6;PAX6;PAX6;PAX6;PAX6;PAX6;PAX6;PAX6	TSS200;5'UTR;5'UTR;TSS1500;TSS1500;TSS1500;TSS1500;TSS1500	chr11:31831620-31839038	Island	-0.00477786	0.00450076	0.288433	0.692373	Naumova et al, 2019
cg26969197	chr8	65485770			chr8:65488536-65489116	N_Shelf	0.00556539	0.00524486	0.288638	0.692431	Naumova et al, 2019
cg08591761	chr19	57922319	ZNF17	TSS1500	chr19:57922440-57923066	N_Shore	0.000609735	0.000574627	0.288646	0.692435	Naumova et al, 2019
cg11316517	chr5	72666838				OpenSea	-0.00598389	0.00563976	0.288682	0.692437	Naumova et al, 2019
cg11789620	chr16	87886582	SLC7A5	Body		OpenSea	0.00439667	0.00414935	0.289325	0.692563	Naumova et al, 2019
cg12672189	chr6	32427868				OpenSea	-0.0123096	0.0116235	0.289585	0.692667	Naumova et al, 2019
cg16315262	chr6	32732371	HLA-DQB2	TSS1500	chr6:32729342-32729877	S_Shelf	-0.00648706	0.00612733	0.289732	0.692715	Naumova et al, 2019
cg15764884	chr17	40521020	STAT3;STAT3;STAT3	5'UTR;5'UTR;5'UTR		OpenSea	-0.00581784	0.00549688	0.289878	0.692787	Naumova et al, 2019
cg26875219	chr4	5712592	EVC2;EVC	TSS1500;TSS1500	chr4:5713035-5713451	N_Shore	-0.00418113	0.00395078	0.289916	0.692789	Naumova et al, 2019
cg22648135	chr5	140767318	PCDHGA4;PCDHGA6;PCDHGA1;PCDHGA5;PCDHGB1;PCDHGA3;PCDHGA2;PCDHGA7;PCDHGB2;PCDHGB4;PCDHGB4;PCDHGB3	Body;Body;Body;Body;Body;Body;Body;Body;Body;TSS200;TSS200;Body	chr5:140767196-140767695	Island	-0.0024872	0.00235062	0.290009	0.69285	Naumova et al, 2019
cg04455058	chr9	139085579			chr9:139084513-139086208	Island	-0.00774499	0.00732009	0.290034	0.692853	Naumova et al, 2019
cg02332073	chr7	130372419	TSGA13	TSS1500		OpenSea	0.00444125	0.00420118	0.290445	0.693015	Naumova et al, 2019
cg07628769	chr2	241076208	MYEOV2;MYEOV2	TSS1500;TSS1500	chr2:241075403-241075916	S_Shore	0.00480691	0.00454723	0.290463	0.693028	Naumova et al, 2019
cg21605333	chr4	119757512	SEC24D	TSS200	chr4:119757033-119757811	Island	-0.00271503	0.00256987	0.290746	0.693108	Naumova et al, 2019
cg04910505	chr10	1410596	ADARB2	Body		OpenSea	0.0206319	0.0195313	0.29081	0.693119	Naumova et al, 2019
cg26517171	chr5	170735347	TLX3	TSS1500	chr5:170735169-170739863	Island	0.00193993	0.00183673	0.290883	0.693119	Naumova et al, 2019
cg20847989	chr2	238941604	UBE2F;UBE2F;UBE2F;UBE2F-SCLY;UBE2F;UBE2F;UBE2F;UBE2F;UBE2F	Body;Body;Body;Body;Body;Body;Body;Body;Body		OpenSea	0.00156022	0.00147836	0.291255	0.693284	Naumova et al, 2019
cg23599408	chr7	91624890	AKAP9;AKAP9	Body;Body		OpenSea	0.0036695	0.0034782	0.291424	0.693367	Naumova et al, 2019
cg18190225	chr13	27947286				OpenSea	0.00378781	0.00359162	0.291597	0.693384	Naumova et al, 2019
cg09791102	chr16	27353414	IL4R;IL4R	Body;Body		OpenSea	0.00416517	0.00394971	0.291631	0.693388	Soto-Ramirez et al, 2013
cg01513063	chr17	75470567	SEPT9;SEPT9;SEPT9;SEPT9;SEPT9;SEPT9;SEPT9	Body;5'UTR;Body;Body;TSS1500;Body;Body		OpenSea	0.00314536	0.00298374	0.291807	0.693409	Naumova et al, 2019
cg02953125	chr2	1079100	SNTG2	Body		OpenSea	-0.0146633	0.0139108	0.291839	0.693409	Naumova et al, 2019
cg02535060	chr10	134150690	LRRC27;LRRC27;LRRC27;LRRC27;LRRC27	Body;Body;Body;Body;Body		OpenSea	0.00290659	0.00275791	0.291924	0.693429	Naumova et al, 2019
cg08922737	chr5	67262170				OpenSea	-0.00554467	0.00526124	0.291942	0.693432	Naumova et al, 2019
cg20866375	chr17	3572559	TAX1BP3;TMEM93;TMEM93	TSS1500;Body;Body	chr17:3571224-3572618	Island	-0.00252088	0.00239237	0.292013	0.693456	Naumova et al, 2019
cg11385933	chr7	45431839				OpenSea	-0.00571144	0.00542266	0.292225	0.693552	Naumova et al, 2019
cg00653790	chr15	78031418				OpenSea	-0.00790162	0.00750294	0.292278	0.693603	Naumova et al, 2019
cg06106499	chr2	1098670	SNTG2	Body		OpenSea	0.00421509	0.00400367	0.29243	0.693624	Naumova et al, 2019
cg14344620	chr2	3418831	TTC15	Body		OpenSea	0.00517244	0.00491623	0.292747	0.693723	Naumova et al, 2019
cg10360906	chr4	56023751			chr4:56023750-56024066	Island	-0.0152279	0.0145387	0.294915	0.694536	Naumova et al, 2019
cg06430286	chr13	101347528				OpenSea	0.00822543	0.00785408	0.29497	0.694536	Naumova et al, 2019
cg12427317	chr5	34743138	RAI14;RAI14;RAI14;RAI14;RAI14;RAI14	Body;Body;Body;Body;Body;Body		OpenSea	0.00317894	0.0030378	0.295349	0.694609	Naumova et al, 2019
cg02527881	chr3	46936655	PTH1R	Body	chr3:46940054-46940394	N_Shelf	-0.0116447	0.0111377	0.295778	0.694797	Naumova et al, 2019
cg19319037	chr1	117604726	TTF2	Body	chr1:117602388-117603270	S_Shore	-0.00712159	0.00682307	0.2966	0.695062	Naumova et al, 2019
cg09792098	chr9	116638281	ZNF618	TSS1500	chr9:116638594-116638974	N_Shore	-0.00327258	0.00313782	0.296974	0.69522	Naumova et al, 2019
cg01676105	chr14	78447640			chr14:78447339-78447724	Island	0.000350391	0.000336091	0.297158	0.695229	Naumova et al, 2019
cg06641959	chr16	27325254	IL4R;IL4R;IL4R;IL4R	5'UTR;1stExon;5'UTR;1stExon	chr16:27324885-27325695	Island	0.00039813	0.000381988	0.297292	0.695254	Soto-Ramirez et al, 2013
cg24141280	chr14	76035419				OpenSea	0.00178762	0.00171624	0.297604	0.695361	Naumova et al, 2019
cg12392612	chr20	50054089	NFATC2;NFATC2;NFATC2;NFATC2;NFATC2;NFATC2;NFATC2;NFATC2	Body;Body;Body;Body;Body;Body;Body;Body		OpenSea	-0.00848375	0.00814899	0.297838	0.695455	Naumova et al, 2019
cg04401758	chr22	41798175				OpenSea	0.00084698	0.00081374	0.297946	0.695499	Naumova et al, 2019
cg01345841	chr12	117348835	FBXW8;FBXW8;FBXW8;FBXW8	1stExon;5'UTR;5'UTR;1stExon	chr12:117348645-117349207	Island	-0.00423198	0.00406859	0.298266	0.695584	Naumova et al, 2019
cg09716640	chr7	143582511	TCAF1;TCAF1;TCAF1	TSS200;5'UTR;5'UTR	chr7:143582125-143582610	Island	-0.00397569	0.00382268	0.298327	0.695584	Naumova et al, 2019
cg17957417	chr3	170558147				OpenSea	-0.00746607	0.00718031	0.298434	0.695584	Naumova et al, 2019
cg18588323	chr15	51385891	TNFAIP8L3	Body	chr15:51385861-51387203	Island	0.00679267	0.00653293	0.298452	0.695584	Naumova et al, 2019
cg13580710	chr13	73302115	C13orf34;C13orf37;C13orf34	5'UTR;TSS200;1stExon	chr13:73301230-73302154	Island	0.000541843	0.000521369	0.29868	0.695608	Naumova et al, 2019
cg24780501	chr11	2890450	KCNQ1DN	TSS1500	chr11:2890388-2891337	Island	0.00792276	0.00762355	0.29869	0.695614	Naumova et al, 2019
cg06808286	chr8	9196083				OpenSea	0.0047162	0.00453946	0.298835	0.695701	Naumova et al, 2019
cg07755653	chr6	144471198	STX11	TSS1500	chr6:144471069-144472017	Island	-0.00190015	0.00182988	0.299084	0.695786	Naumova et al, 2019
cg00421144	chr8	27336675	CHRNA2;CHRNA2	5'UTR;1stExon		OpenSea	0.00310024	0.00298728	0.299357	0.695896	Naumova et al, 2019
cg07361257	chr2	71291297			chr2:71295160-71296002	N_Shelf	-0.00446454	0.00430266	0.299446	0.69594	Naumova et al, 2019
cg03538902	chr3	100929838				OpenSea	-0.00438954	0.00423146	0.299569	0.695983	Naumova et al, 2019
cg22981898	chr13	24552691	SPATA13;SPATA13	TSS1500;TSS1500	chr13:24553676-24554007	N_Shore	-0.00562263	0.00542107	0.299652	0.69601	Naumova et al, 2019
cg10899170	chr22	32232003	DEPDC5;DEPDC5;DEPDC5;DEPDC5;DEPDC5	Body;Body;Body;Body;Body		OpenSea	0.00841213	0.00811156	0.299711	0.696027	Naumova et al, 2019
cg14444993	chr3	51894883	IQCF2	TSS1500		OpenSea	-0.00286589	0.00276404	0.299807	0.696062	Naumova et al, 2019
cg10490533	chr8	59956340	TOX	Body		OpenSea	0.00362116	0.00349264	0.29983	0.696062	Naumova et al, 2019
cg03492797	chr1	241799719	CHML;OPN3	TSS1500;Body	chr1:241802960-241803649	N_Shelf	-0.00645427	0.00622796	0.300044	0.696081	Naumova et al, 2019
cg20080383	chr11	118955126	HMBS;HMBS;HMBS	TSS1500;TSS1500;TSS1500	chr11:118955574-118955832	N_Shore	-0.0118733	0.0114586	0.300112	0.696117	Naumova et al, 2019
cg15116443	chr14	101024297	BEGAIN;BEGAIN	Body;Body		OpenSea	0.00213417	0.00206073	0.30037	0.69619	Naumova et al, 2019
cg23906935	chr8	63984459	TTPA	Body		OpenSea	0.00619563	0.00598515	0.300591	0.696333	Naumova et al, 2019
cg05155922	chr4	57547507	HOPX;HOPX;HOPX;HOPX;HOPX;HOPX	1stExon;1stExon;1stExon;5'UTR;5'UTR;5'UTR		OpenSea	-0.00386867	0.00373856	0.300761	0.696337	Naumova et al, 2019
cg03226887	chr7	28574260	CREB5;CREB5;CREB5	Body;Body;Body		OpenSea	0.00192467	0.00186085	0.300997	0.696412	Naumova et al, 2019
cg11019047	chr7	42225666	GLI3	Body		OpenSea	0.0051224	0.004957	0.301432	0.69655	Naumova et al, 2019
cg01265860	chr21	36256316	RUNX1;RUNX1;RUNX1	Body;Body;Body	chr21:36258952-36259472	N_Shelf	-0.00751097	0.00727188	0.301661	0.696622	Naumova et al, 2019
cg21055985	chr3	78921616	ROBO1;ROBO1;ROBO1	Body;Body;Body		OpenSea	-0.00800996	0.00775843	0.301875	0.696676	Naumova et al, 2019
cg16072382	chr10	78096093	C10orf11	Body		OpenSea	0.00470747	0.00456463	0.302404	0.696799	Naumova et al, 2019
cg26459951	chr16	27350710	IL4R;IL4R;IL4R;IL4R	5'UTR;5'UTR;5'UTR;5'UTR		OpenSea	0.00104096	0.00100986	0.302633	0.696932	Soto-Ramirez et al, 2013
cg08818632	chr17	72931569	OTOP3	TSS1500	chr17:72931729-72932601	N_Shore	0.00393466	0.00381793	0.30274	0.696981	Naumova et al, 2019
cg18465030	chr6	135410176				OpenSea	-0.00561728	0.0054552	0.303145	0.697107	Naumova et al, 2019
cg02674186	chr4	88784891				OpenSea	0.00822959	0.00800192	0.303737	0.697248	Naumova et al, 2019
cg12923649	chr20	20584339	RALGAPA2	Body		OpenSea	-0.00388733	0.00378479	0.304377	0.697466	Naumova et al, 2019
cg19786602	chr17	7966326				OpenSea	0.00428443	0.00417462	0.304747	0.697579	Naumova et al, 2019
cg13835168	chr6	29648756				OpenSea	-0.0175029	0.0170686	0.305153	0.697753	Naumova et al, 2019
cg10403036	chr2	27434719	C2orf28;SLC5A6;C2orf28;SLC5A6;C2orf28	TSS1500;5'UTR;TSS1500;Body;TSS200	chr2:27434432-27435720	Island	-0.00402836	0.00393008	0.30536	0.697776	Naumova et al, 2019
cg27420889	chr4	187422035			chr4:187422034-187422244	Island	0.00739525	0.00721652	0.305473	0.69781	Naumova et al, 2019
cg02231066	chr3	52567130	NT5DC2;NT5DC2	Body;Body	chr3:52567009-52568807	Island	-0.00178204	0.00174029	0.305839	0.697906	Naumova et al, 2019
cg04483874	chr17	48172668	PDK2	TSS200	chr17:48172460-48172994	Island	-0.00133983	0.00130976	0.306325	0.697949	Naumova et al, 2019
cg13819005	chr9	38310922				OpenSea	-0.00452047	0.00442069	0.306511	0.698045	Naumova et al, 2019
cg16210397	chr6	30585548	MRPS18B;MRPS18B;PPP1R10	5'UTR;1stExon;TSS1500	chr6:30584885-30585677	Island	-0.000654826	0.000640455	0.306573	0.698048	Naumova et al, 2019
cg02154635	chr2	188307698	CALCRL;CALCRL	5'UTR;5'UTR		OpenSea	-0.00400517	0.00391791	0.306652	0.69806	Naumova et al, 2019
cg05740244	chr11	18434015	LDHC;LDHC	5'UTR;5'UTR		OpenSea	-0.0177804	0.0173989	0.306816	0.698123	Naumova et al, 2019
cg23544136	chr9	35815398	HINT2	TSS1500	chr9:35814649-35815119	S_Shore	-0.00305576	0.00299036	0.306842	0.698123	Naumova et al, 2019
cg10253951	chr13	53585061				OpenSea	-0.000701356	0.000686642	0.307051	0.698123	Naumova et al, 2019
cg16864803	chr8	43278783				OpenSea	0.00507607	0.0049725	0.307336	0.698205	Naumova et al, 2019
cg21897425	chr17	21744126			chr17:21743875-21744127	Island	-0.00649396	0.00636213	0.307387	0.698216	Naumova et al, 2019
cg10169971	chr6	83902988	RWDD2A;PGM3	TSS200;TSS200	chr6:83902606-83903777	Island	-0.00558364	0.00547053	0.307408	0.698234	Naumova et al, 2019
cg07026107	chr4	48272513	TEC	TSS1500	chr4:48271362-48271846	S_Shore	-0.00146334	0.00143407	0.307533	0.698279	Naumova et al, 2019
cg00415939	chr11	85772935	PICALM;PICALM	Body;Body		OpenSea	-0.00279132	0.00273598	0.307622	0.698306	Naumova et al, 2019
cg16688303	chr5	138211583	LRRTM2;CTNNA1;CTNNA1;CTNNA1;CTNNA1;CTNNA1	TSS1500;5'UTR;Body;Body;Body;Body		OpenSea	0.00278986	0.00274058	0.308687	0.698625	Naumova et al, 2019
cg16509370	chr8	26453038	DPYSL2;DPYSL2;DPYSL2	Body;Body;Body		OpenSea	0.00839179	0.00824732	0.308908	0.698723	Naumova et al, 2019
cg25000696	chr7	157457693	PTPRN2;PTPRN2;PTPRN2	Body;Body;Body	chr7:157455789-157456044	S_Shore	-0.00488266	0.00480397	0.309448	0.698874	Naumova et al, 2019
cg19374755	chr2	160471238	LOC643072;LOC643072;BAZ2B;BAZ2B	TSS1500;TSS1500;5'UTR;5'UTR	chr2:160472088-160472736	N_Shore	0.00108441	0.00106794	0.309907	0.698898	Naumova et al, 2019
cg12686095	chr7	152292259				OpenSea	0.0057119	0.00562816	0.310164	0.698943	Naumova et al, 2019
cg25027949	chr14	22897581				OpenSea	0.00361012	0.00355818	0.310298	0.69899	Naumova et al, 2019
cg08623942	chr7	98633538	SMURF1;SMURF1	Body;Body	chr7:98633091-98633304	S_Shore	0.00409626	0.00404083	0.310717	0.699111	Naumova et al, 2019
cg21221377	chr20	62574092	UCKL1;MIR1914;MIR647	Body;TSS1500;TSS200	chr20:62575724-62576052	N_Shore	0.00302699	0.00299004	0.311366	0.699255	Naumova et al, 2019
cg06854197	chr17	36827379			chr17:36829692-36831500	N_Shelf	-0.00634038	0.00626379	0.311429	0.69927	Naumova et al, 2019
cg15618908	chr5	173141761				OpenSea	0.0284801	0.0281362	0.311432	0.69927	Naumova et al, 2019
cg14120583	chr19	453860	SHC2	Body	chr19:453728-453971	Island	-0.00597348	0.00590499	0.31173	0.699389	Naumova et al, 2019
cg24109093	chr15	92400930	SLCO3A1;SLCO3A1	Body;Body	chr15:92396013-92397682	S_Shelf	0.00311937	0.00308362	0.311733	0.699389	Naumova et al, 2019
cg10785505	chr6	167070428	RPS6KA2	Body		OpenSea	-0.00706133	0.00698357	0.311952	0.699473	Naumova et al, 2019
cg05790451	chr15	29396200	APBA2;APBA2	Body;Body	chr15:29395641-29396290	Island	0.00134028	0.00132631	0.312238	0.699549	Naumova et al, 2019
cg20289898	chr12	50595104	LIMA1;LIMA1;LIMA1;LIMA1;LIMA1	1stExon;5'UTR;Body;Body;Body		OpenSea	-0.00587408	0.00581421	0.312354	0.699556	Naumova et al, 2019
cg02928699	chr11	88241946	GRM5;GRM5	Body;Body	chr11:88241710-88242562	Island	0.0048074	0.00476045	0.312561	0.699628	Naumova et al, 2019
cg20084602	chr11	304489			chr11:304079-304379	S_Shore	0.00584217	0.00578733	0.312746	0.699642	Naumova et al, 2019
cg19887319	chr12	124763095	ZNF664-FAM101A	5'UTR		OpenSea	-0.00339426	0.00336287	0.312814	0.699651	Naumova et al, 2019
cg24862443	chr7	127896859	LEP	3'UTR		OpenSea	0.0015816	0.00156698	0.312816	0.699651	Sherwood et al, 2019; Obermann-Borst et al. 2013
cg00953720	chr11	64703503	GPHA2	TSS200		OpenSea	-0.0035731	0.00354252	0.313151	0.699768	Naumova et al, 2019
cg20398969	chr22	48109889	LOC284930	Body		OpenSea	-0.0087378	0.00866512	0.313269	0.699777	Naumova et al, 2019
cg12785573	chr14	101335228	MIR493	TSS200		OpenSea	-0.00417165	0.00413719	0.313296	0.69978	Naumova et al, 2019
cg02196256	chr7	148321082				OpenSea	0.00847754	0.0084111	0.313503	0.699853	Naumova et al, 2019
cg20075528	chr1	42336652	HIVEP3;HIVEP3;HIVEP3;HIVEP3	5'UTR;5'UTR;Body;Body		OpenSea	-0.00801596	0.00796133	0.314001	0.699974	Naumova et al, 2019
cg12735025	chr18	44702766	IER3IP1	TSS200	chr18:44702571-44702840	Island	-0.000584874	0.000581567	0.314566	0.700194	Naumova et al, 2019
cg14256587	chr2	946010	SNTG2	TSS1500	chr2:945686-946774	Island	-0.00805023	0.00800545	0.314611	0.700198	Naumova et al, 2019
cg09565397	chr8	145543014	DGAT1	Body		OpenSea	0.00418577	0.00416355	0.314736	0.700237	Naumova et al, 2019
cg24593918	chr6	32633157	HLA-DQB1	Body	chr6:32632158-32633027	S_Shore	-0.0193649	0.0192939	0.315532	0.70041	Naumova et al, 2019
cg19058461	chr5	94039932				OpenSea	-0.0029703	0.00296207	0.315969	0.700587	Naumova et al, 2019
cg25387043	chr2	228536629				OpenSea	0.00207889	0.00207728	0.316936	0.700994	Naumova et al, 2019
cg16708538	chr4	41011498	APBB2;APBB2;APBB2	Body;Body;Body		OpenSea	-0.00490371	0.00490237	0.317178	0.70108	Naumova et al, 2019
cg07677273	chr4	37004924				OpenSea	-0.00232576	0.00232526	0.317207	0.701091	Naumova et al, 2019
cg02748316	chr3	50273710	GNAI2;GNAI2	5'UTR;1stExon	chr3:50273268-50273901	Island	-0.000873913	0.000875272	0.318063	0.701438	Naumova et al, 2019
cg09635123	chr1	64680304	UBE2U	Body		OpenSea	-0.00693853	0.00695994	0.318801	0.701796	Naumova et al, 2019
cg22527415	chr15	74988357	EDC3;EDC3;EDC3;EDC3;EDC3;EDC3	1stExon;1stExon;5'UTR;5'UTR;5'UTR;1stExon	chr15:74988166-74988669	Island	-0.00135251	0.00135686	0.318865	0.701818	Naumova et al, 2019
cg10738858	chr6	8137939				OpenSea	0.00453162	0.00454623	0.318869	0.701821	Naumova et al, 2019
cg20771185	chr1	181360690				OpenSea	0.00246714	0.00247517	0.318883	0.701834	Naumova et al, 2019
cg00752263	chr4	3486116	DOK7;DOK7	Body;Body	chr4:3485963-3486381	Island	0.0024971	0.00250602	0.319036	0.70189	Naumova et al, 2019
cg08699441	chr4	174202697	GALNT7	Body		OpenSea	0.00318834	0.00320441	0.319744	0.702036	Naumova et al, 2019
cg07195891	chr12	7900072	CLEC4C;CLEC4C;CLEC4C;CLEC4C	5'UTR;5'UTR;ExonBnd;ExonBnd		OpenSea	-0.00627709	0.00631119	0.319933	0.702154	Naumova et al, 2019
cg07044859	chr10	101282883			chr10:101282725-101282934	Island	0.00618913	0.00622291	0.319944	0.70216	Naumova et al, 2019
cg09737092	chr8	1937679	KBTBD11	5'UTR	chr8:1938520-1939290	N_Shore	0.00209104	0.00210366	0.320222	0.702236	Naumova et al, 2019
cg03970036	chr2	220174232	PTPRN	TSS200	chr2:220173870-220174283	Island	0.00037071	0.000373133	0.320463	0.702307	Naumova et al, 2019
cg22164251	chr19	37018434	ZNF260;ZNF260;ZNF260;ZNF260	5'UTR;5'UTR;5'UTR;5'UTR	chr19:37018919-37019811	N_Shore	0.00324968	0.0032715	0.32055	0.702325	Naumova et al, 2019
cg23319285	chr10	101287752			chr10:101287162-101287920	Island	-0.00378846	0.00381419	0.320586	0.702336	Naumova et al, 2019
cg14488631	chr15	92516858	SLCO3A1;SLCO3A1	Body;Body		OpenSea	0.00200922	0.0020237	0.320786	0.702469	Naumova et al, 2019
cg08209388	chr2	242212472	HDLBP;HDLBP	5'UTR;TSS200	chr2:242211289-242212308	S_Shore	-0.000669301	0.000674168	0.320817	0.702481	Naumova et al, 2019
cg11661639	chr7	65796140	TPST1	Body		OpenSea	-0.0179028	0.0180568	0.321454	0.702702	Naumova et al, 2019
cg21253335	chr5	87835928				OpenSea	0.00409778	0.00413318	0.321473	0.702709	Naumova et al, 2019
cg20229609	chr6	126660872	C6orf173	TSS1500	chr6:126661135-126661387	N_Shore	-0.00581734	0.00587434	0.322028	0.702884	Naumova et al, 2019
cg08931515	chr6	53002102	GCM1	Body		OpenSea	-0.00256132	0.00258711	0.322158	0.70294	Naumova et al, 2019
cg17833539	chr3	159637842	IL12A-AS1	Body		OpenSea	-0.00655963	0.00662791	0.322322	0.702967	Naumova et al, 2019
cg09238756	chr1	114472203	HIPK1-AS1;HIPK1-AS1;HIPK1;HIPK1	TSS1500;TSS200;5'UTR;5'UTR	chr1:114471965-114472899	Island	-0.000803554	0.000812074	0.322415	0.702992	Naumova et al, 2019
cg17929951	chr20	44746681	CD40;CD40	TSS1500;TSS1500	chr20:44746822-44747060	N_Shore	-0.00498299	0.00503681	0.322509	0.703026	Naumova et al, 2019
cg04657588	chr17	72427543	GPRC5C	TSS200	chr17:72426783-72428977	Island	-0.000266546	0.000269436	0.322531	0.703026	Naumova et al, 2019
cg05372963	chr16	8807026	ABAT;ABAT;ABAT	5'UTR;1stExon;5'UTR		OpenSea	0.00756738	0.00765833	0.323092	0.703129	Naumova et al, 2019
cg01441127	chr1	181012492	MR1	Body		OpenSea	-0.00262077	0.00265269	0.32317	0.703141	Naumova et al, 2019
cg17987479	chr11	84674347	DLG2	Body		OpenSea	-0.00819243	0.00829663	0.323427	0.703204	Naumova et al, 2019
cg11946072	chr13	47371514	ESD	TSS200	chr13:47370763-47371484	S_Shore	-0.00159369	0.00161416	0.323485	0.703204	Naumova et al, 2019
cg18689248	chr19	4472315	HDGF2;HDGF2;HDGF2;HDGF2	1stExon;5'UTR;1stExon;5'UTR	chr19:4472119-4473123	Island	-0.00411385	0.0041696	0.323825	0.703228	Naumova et al, 2019
cg00738919	chr7	1100172	C7orf50;C7orf50;C7orf50	Body;Body;Body	chr7:1097405-1097953	S_Shelf	-0.0158953	0.0161113	0.323842	0.703228	Naumova et al, 2019
cg14408642	chr22	19997351	ARVCF	5'UTR		OpenSea	0.00728935	0.00739	0.323947	0.703228	Naumova et al, 2019
cg13471365	chr9	100952835	CORO2A	5'UTR	chr9:100954286-100954593	N_Shore	-0.00690711	0.00701788	0.325009	0.703494	Naumova et al, 2019
cg00522618	chr17	5982415	WSCD1	5'UTR		OpenSea	-0.00931975	0.00947294	0.3252	0.703552	Naumova et al, 2019
cg16537028	chr16	84853380	CRISPLD2	TSS1500	chr16:84853348-84853714	Island	0.00103715	0.00105571	0.325894	0.703744	Naumova et al, 2019
cg26973488	chr16	67450606	ZDHHC1	TSS1500	chr16:67449936-67450472	S_Shore	-0.00059687	0.000608574	0.326707	0.703919	Naumova et al, 2019
cg09656629	chr6	162572090	PARK2;PARK2;PARK2	Body;Body;Body		OpenSea	0.00207301	0.00211367	0.32671	0.703921	Naumova et al, 2019
cg08207566	chr4	174086461			chr4:174090074-174091423	N_Shelf	-0.00530931	0.0054205	0.327339	0.704113	Naumova et al, 2019
cg08795816	chr1	231630447				OpenSea	-0.00276106	0.00281967	0.327475	0.704154	Naumova et al, 2019
cg01988620	chr8	57500310				OpenSea	0.00706063	0.00721582	0.327831	0.704287	Naumova et al, 2019
cg06128161	chr12	133000497			chr12:133000027-133000246	S_Shore	0.00249945	0.0025544	0.327833	0.704291	Naumova et al, 2019
cg26831566	chr1	20693014			chr1:20692582-20693534	Island	-0.00529103	0.00541968	0.328934	0.704645	Naumova et al, 2019
cg11857704	chr2	3750952			chr2:3750828-3751927	Island	0.000918946	0.000942602	0.329608	0.704873	Naumova et al, 2019
cg16247183	chr1	225865110			chr1:225865068-225865328	Island	0.00738001	0.00757285	0.32979	0.704936	Naumova et al, 2019
cg21767135	chr3	3169141	TRNT1	5'UTR	chr3:3168324-3169231	Island	0.00179224	0.00183913	0.329805	0.704942	Naumova et al, 2019
cg08303550	chr7	4347708			chr7:4347707-4348017	Island	0.00406868	0.00417847	0.330194	0.704959	Naumova et al, 2019
cg23079911	chr1	229430312	RAB4A;RAB4A;RAB4A	5'UTR;Body;Body		OpenSea	0.0197914	0.0203434	0.330622	0.705088	Naumova et al, 2019
cg01444716	chr20	11898557	BTBD3;BTBD3	5'UTR;TSS200		OpenSea	-0.00246889	0.00253947	0.330946	0.705147	Naumova et al, 2019
cg26228123	chr14	73392919	DCAF4;DCAF4;DCAF4;DCAF4;DCAF4	TSS200;TSS200;TSS200;TSS200;TSS200	chr14:73392696-73393616	Island	0.00371851	0.00382805	0.331357	0.705267	Naumova et al, 2019
cg22280671	chr13	22170320	EFHA1	Body		OpenSea	-0.00660163	0.00679818	0.331504	0.705304	Naumova et al, 2019
cg14159304	chr10	105212236	CALHM2;CALHM2	TSS200;TSS200	chr10:105211950-105212306	Island	0.00164993	0.00169927	0.331566	0.705325	Naumova et al, 2019
cg27012108	chr5	116069988				OpenSea	-0.00373197	0.00384575	0.331841	0.705417	Naumova et al, 2019
cg21608237	chr22	45148229	ARHGAP8;PRR5-ARHGAP8;ARHGAP8	TSS1500;Body;TSS1500		OpenSea	0.00105511	0.00108805	0.332184	0.705515	Naumova et al, 2019
cg17067067	chr7	81582101	CACNA2D1	Body		OpenSea	-0.00955402	0.00985313	0.332224	0.705535	Naumova et al, 2019
cg11287647	chr7	12725352	ARL4A;ARL4A	TSS1500;TSS1500	chr7:12726156-12727248	N_Shore	0.00326588	0.00336942	0.33241	0.705597	Naumova et al, 2019
cg03497351	chr12	112221882	ALDH2;ALDH2	Body;Body		OpenSea	0.00117292	0.00121021	0.332453	0.705602	Naumova et al, 2019
cg23536277	chr3	149470345	COMMD2	TSS200	chr3:149469909-149470388	Island	-0.00255767	0.00263903	0.33246	0.705607	Naumova et al, 2019
cg00056433	chr1	161391807				OpenSea	-0.00928379	0.00958278	0.332645	0.705646	Naumova et al, 2019
cg18387537	chr2	230165650				OpenSea	-0.00547034	0.00564655	0.332648	0.705646	Naumova et al, 2019
cg06821692	chr7	965379	ADAP1;ADAP1;ADAP1;ADAP1	Body;Body;Body;Body	chr7:965987-966266	N_Shore	-0.0030669	0.00316649	0.332772	0.705691	Naumova et al, 2019
cg13260793	chr6	42218202	TRERF1;TRERF1	Body;Body		OpenSea	0.00321314	0.00331834	0.332896	0.705751	Naumova et al, 2019
cg06134546	chr15	64753130			chr15:64752626-64752850	S_Shore	-0.00219123	0.00226417	0.333152	0.705796	Naumova et al, 2019
cg12187586	chr17	2627661			chr17:2627240-2628302	Island	-0.00372851	0.00385652	0.33364	0.706036	Naumova et al, 2019
cg12361304	chr10	3845545				OpenSea	-0.00521322	0.00540415	0.334711	0.706334	Naumova et al, 2019
cg00182040	chr6	14337524				OpenSea	0.00243919	0.00253065	0.335117	0.706453	Naumova et al, 2019
cg15026696	chr1	15736072	EFHD2	TSS1500	chr1:15736033-15737228	Island	-0.000864775	0.000897213	0.335124	0.706453	Naumova et al, 2019
cg16784507	chr1	161398185				OpenSea	-0.00579648	0.00601524	0.33523	0.706472	Naumova et al, 2019
cg06662428	chr10	135200523	PAOX;PAOX;PAOX	Body;Body;Body	chr10:135203101-135203316	N_Shelf	0.0103105	0.0107084	0.335628	0.706647	Naumova et al, 2019
cg17946713	chr5	14108721				OpenSea	-0.00394822	0.0041036	0.335983	0.706686	Naumova et al, 2019
cg25569760	chr8	6518284	MCPH1-AS1	Body		OpenSea	0.00764477	0.0079475	0.336095	0.706712	Naumova et al, 2019
cg20916362	chr3	39821326				OpenSea	-0.015589	0.0162077	0.336139	0.706735	Naumova et al, 2019
cg13563298	chr9	95948059	WNK2	Body	chr9:95946147-95947835	S_Shore	0.00289888	0.00301453	0.336233	0.706773	Naumova et al, 2019
cg13590055	chr18	77917647	LOC100130522;LOC100130522;PARD6G	Body;Body;3'UTR	chr18:77917646-77918589	Island	-0.00381614	0.00397366	0.336874	0.706935	Naumova et al, 2019
cg14819618	chr8	8180214	PRAGMIN	Body	chr8:8175699-8176775	S_Shelf	0.00763956	0.00795563	0.336919	0.706935	Naumova et al, 2019
cg25996914	chr6	7062811				OpenSea	-0.00352875	0.00367528	0.336989	0.706945	Naumova et al, 2019
cg24996758	chr6	26160318	HIST1H2BD	3'UTR	chr6:26156449-26157146	S_Shelf	0.00510254	0.005315	0.337042	0.706965	Naumova et al, 2019
cg04951677	chr6	137316259				OpenSea	-0.00397119	0.00414121	0.337587	0.707145	Naumova et al, 2019
cg27091763	chr16	67281519	FHOD1;SLC9A5	TSS200;TSS1500	chr16:67280023-67283152	Island	-0.000509983	0.00053218	0.337917	0.707146	Naumova et al, 2019
cg10607059	chr10	114709760	TCF7L2;TCF7L2;TCF7L2;TCF7L2;TCF7L2;TCF7L2	TSS1500;TSS1500;TSS1500;TSS1500;TSS1500;TSS1500	chr10:114712115-114712544	N_Shelf	-0.004497	0.00470003	0.338666	0.70743	Naumova et al, 2019
cg04981793	chr8	57499992				OpenSea	0.00683016	0.00714392	0.339032	0.707551	Naumova et al, 2019
cg20228636	chr6	29648525				OpenSea	-0.0158101	0.0165379	0.339076	0.707557	Naumova et al, 2019
cg07557260	chr8	132052870	ADCY8	TSS200	chr8:132052203-132054749	Island	0.000446544	0.000467389	0.339375	0.707615	Naumova et al, 2019
cg15410741	chr1	65363974	JAK1	5'UTR		OpenSea	0.00225727	0.0023631	0.339468	0.707615	Naumova et al, 2019
cg13327258	chr15	67141531				OpenSea	0.0329384	0.0345305	0.340137	0.707895	Naumova et al, 2019
cg06364860	chr2	109236423	LIMS1;LIMS1;LIMS1;LIMS1;LIMS1	TSS1500;5'UTR;5'UTR;Body;Body		OpenSea	-0.00359852	0.00378391	0.341601	0.708347	Naumova et al, 2019
cg26479305	chr12	52470979	C12orf44;C12orf44	3'UTR;3'UTR	chr12:52473350-52474178	N_Shelf	0.0163648	0.0172234	0.342037	0.708491	Naumova et al, 2019
cg19037555	chr13	47371605	ESD	TSS1500	chr13:47370763-47371484	S_Shore	-0.00310962	0.00327345	0.342137	0.708494	Naumova et al, 2019
cg10749572	chr3	46506864	LTF	TSS1500	chr3:46506161-46506416	S_Shore	0.00526962	0.00555017	0.342391	0.708547	Naumova et al, 2019
cg11184127	chr2	181901859	UBE2E3;UBE2E3;UBE2E3;UBE2E3	Body;Body;Body;Body		OpenSea	-0.00402387	0.00423864	0.342453	0.70856	Naumova et al, 2019
cg14308215	chr3	30700436	TGFBR2;TGFBR2	Body;Body		OpenSea	0.00152659	0.00160861	0.342615	0.70861	Naumova et al, 2019
cg12779823	chr17	7620539	DNAH2;DNAH2	TSS1500;TSS200	chr17:7620616-7621119	N_Shore	-0.00335905	0.00354314	0.343107	0.708736	Naumova et al, 2019
cg24049841	chr22	23484598	RTDR1	TSS1500	chr22:23483997-23484309	S_Shore	-0.00232943	0.00245746	0.343178	0.708764	Naumova et al, 2019
cg06329261	chr14	20774153	TTC5	TSS200		OpenSea	0.00422304	0.00445617	0.34329	0.708824	Naumova et al, 2019
cg12250458	chr4	56428097	PDCL2	Body		OpenSea	-0.00406351	0.00428893	0.343414	0.70888	Naumova et al, 2019
cg21298759	chr1	24741723	NIPAL3	TSS1500	chr1:24742671-24743039	N_Shore	-0.00277454	0.0029288	0.343471	0.708899	Naumova et al, 2019
cg03343571	chr6	30039175	RNF39;RNF39	Body;Body	chr6:30038881-30039477	Island	-0.00342549	0.00361658	0.343556	0.708913	Naumova et al, 2019
cg15253293	chr17	79366853			chr17:79366806-79374742	Island	-0.00026841	0.000283478	0.343718	0.708955	Naumova et al, 2019
cg24658487	chr10	80712625	LOC283050;LOC283050;LOC283050	Body;Body;Body		OpenSea	-0.00733767	0.00775128	0.343822	0.708984	Naumova et al, 2019
cg10080381	chr21	44427283	PKNOX1;PKNOX1	5'UTR;Body		OpenSea	-0.00577059	0.0061016	0.344276	0.709195	Naumova et al, 2019
cg23226540	chr6	169596780				OpenSea	0.00705089	0.0074554	0.34428	0.709199	Naumova et al, 2019
cg18660329	chr3	8713512				OpenSea	-0.00543433	0.00574736	0.344385	0.709275	Naumova et al, 2019
cg05510984	chr7	112997774				OpenSea	-0.00938938	0.00993294	0.344518	0.709293	Naumova et al, 2019
cg03546113	chr9	97950945	FANCC;FANCC;FANCC	Body;Body;Body		OpenSea	0.00528092	0.0055885	0.344678	0.709357	Naumova et al, 2019
cg12431073	chr2	150903567				OpenSea	0.00942847	0.00997897	0.344744	0.709367	Naumova et al, 2019
cg26284544	chr19	7983877	SNAPC2	TSS1500	chr19:7983603-7983919	Island	0.00596837	0.00632596	0.345439	0.709572	Naumova et al, 2019
cg08159868	chr16	3594316	NLRC3;NLRC3;NLRC3;NLRC3	ExonBnd;ExonBnd;Body;Body		OpenSea	0.00574884	0.00609391	0.345489	0.709572	Naumova et al, 2019
cg08961899	chr12	109085972	CORO1C;CORO1C;CORO1C	Body;Body;Body		OpenSea	-0.000493571	0.000523528	0.345794	0.709665	Naumova et al, 2019
cg16719465	chr19	35322264	LOC400685	Body	chr19:35323531-35323952	N_Shore	0.00868145	0.00920903	0.345829	0.709666	Naumova et al, 2019
cg02488942	chr2	105480687			chr2:105480197-105480760	Island	0.00159427	0.00169427	0.346716	0.709856	Naumova et al, 2019
cg03164659	chr2	242901293	LINC01237	Body		OpenSea	-0.00310083	0.00329782	0.347081	0.709904	Naumova et al, 2019
cg24650267	chr10	110226691			chr10:110225927-110226465	S_Shore	0.00261975	0.0027881	0.347413	0.710005	Naumova et al, 2019
cg03766174	chr16	81547907	CMIP;CMIP	Body;Body		OpenSea	0.00326197	0.00347377	0.347716	0.710172	Naumova et al, 2019
cg07411532	chr20	56266785	PMEPA1;PMEPA1;PMEPA1;PMEPA1;PMEPA1	TSS1500;5'UTR;5'UTR;Body;Body		OpenSea	0.0022208	0.00236687	0.348098	0.710278	Naumova et al, 2019
cg18088494	chr1	16494143			chr1:16494061-16494505	Island	-0.00156695	0.00167353	0.349114	0.710647	Naumova et al, 2019
cg16796793	chr18	21242943	ANKRD29;ANKRD29	TSS200;TSS200	chr18:21242366-21242805	S_Shore	-0.00458821	0.00490338	0.349415	0.710712	Naumova et al, 2019
cg09732190	chr7	150754731	CDK5;CDK5	Body;Body	chr7:150754922-150755426	N_Shore	-0.00256531	0.00274455	0.349948	0.710807	Naumova et al, 2019
cg20223162	chr6	33290371	DAXX;DAXX;DAXX;DAXX	5'UTR;Body;Body;5'UTR	chr6:33290370-33291087	Island	-0.00649154	0.00694597	0.350007	0.710817	Naumova et al, 2019
cg05701418	chr6	30131361	TRIM15;TRIM15	5'UTR;1stExon		OpenSea	0.00448911	0.00480394	0.350065	0.710823	Naumova et al, 2019
cg16400798	chr5	38402540	EGFLAM;EGFLAM;EGFLAM	Body;TSS1500;TSS1500		OpenSea	-0.00695892	0.00744999	0.35026	0.710844	Naumova et al, 2019
cg06887705	chr22	41614127	L3MBTL2	Body		OpenSea	0.0240275	0.0257234	0.350266	0.710844	Naumova et al, 2019
cg06143708	chr11	3186569	OSBPL5;OSBPL5;OSBPL5;OSBPL5;OSBPL5;OSBPL5	1stExon;1stExon;1stExon;5'UTR;5'UTR;5'UTR	chr11:3186131-3186768	Island	-0.00157379	0.00168781	0.351106	0.711126	Naumova et al, 2019
cg27227786	chr17	54911265	DGKE	TSS200	chr17:54910496-54912470	Island	-0.000778132	0.000835212	0.351513	0.711222	Naumova et al, 2019
cg22307029	chr19	49891270	CCDC155	TSS1500	chr19:49891269-49891604	Island	-0.00579463	0.00622002	0.351538	0.711222	Naumova et al, 2019
cg27376707	chr16	6533187	A2BP1;A2BP1	5'UTR;5'UTR	chr16:6533019-6533983	Island	-0.00197271	0.00211831	0.351717	0.711269	Naumova et al, 2019
cg26363021	chr11	116751086	SIK3;SIK3;SIK3	Body;Body;Body		OpenSea	0.00249295	0.00267764	0.351841	0.711293	Naumova et al, 2019
cg14011486	chr1	26737247	LIN28	TSS200	chr1:26737246-26738148	Island	0.0117222	0.0125952	0.352017	0.711335	Naumova et al, 2019
cg14799392	chr13	31315063	ALOX5AP;ALOX5AP	Body;Body		OpenSea	0.00675146	0.00727115	0.353134	0.711663	Naumova et al, 2019
cg25338254	chr6	15245798	JARID2	TSS1500	chr6:15244877-15246160	Island	-0.000531842	0.000572816	0.353165	0.711666	Naumova et al, 2019
cg04332619	chr16	8806966	ABAT;ABAT;ABAT	5'UTR;1stExon;5'UTR		OpenSea	0.00492596	0.00530615	0.353227	0.711678	Naumova et al, 2019
cg00584530	chr21	43373897	C2CD2;C2CD2	5'UTR;1stExon	chr21:43373135-43374062	Island	-0.00280495	0.00302421	0.353668	0.71176	Naumova et al, 2019
cg27180286	chr16	57768853	KATNB1	TSS1500	chr16:57768817-57769100	Island	0.00144479	0.00155905	0.354077	0.711931	Naumova et al, 2019
cg09547226	chr19	5058863	KDM4B	Body	chr19:5060984-5061242	N_Shelf	0.00444766	0.00479988	0.354125	0.711941	Naumova et al, 2019
cg24719910	chr3	30691493	TGFBR2;TGFBR2	Body;Body		OpenSea	0.00658713	0.00711435	0.354502	0.712088	Naumova et al, 2019
cg26664634	chr2	148778495	ORC4L;ORC4L;ORC4L	TSS200;5'UTR;TSS200	chr2:148778222-148778530	Island	-0.00211814	0.0022884	0.354655	0.712114	Naumova et al, 2019
cg24247040	chr17	46231565	SKAP1;SKAP1	Body;Body		OpenSea	-0.00999667	0.0108005	0.354665	0.712114	Naumova et al, 2019
cg11850549	chr17	46675892	LOC404266;LOC404266;LOC404266;LOC404266;HOXB6;LOC404266	Body;Body;Body;Body;5'UTR;Body	chr17:46673532-46674181	S_Shore	-0.00140456	0.00151834	0.354931	0.712167	Naumova et al, 2019
cg08816670	chr12	42631607	YAF2;YAF2;YAF2;YAF2;YAF2	Body;Body;Body;Body;Body	chr12:42631224-42632619	Island	-0.00164881	0.00178275	0.355036	0.712196	Naumova et al, 2019
cg12580471	chr18	33551804	C18orf21;C18orf21;C18orf21;C18orf21	TSS1500;TSS1500;TSS1500;TSS1500	chr18:33552151-33552952	N_Shore	0.00386434	0.00417879	0.355096	0.712221	Naumova et al, 2019
cg06792186	chr7	127637778	C7orf54;SND1	Body;Body		OpenSea	0.0087319	0.00944721	0.355339	0.712274	Naumova et al, 2019
cg04144673	chr3	30537431				OpenSea	0.00589524	0.0063801	0.355484	0.712288	Naumova et al, 2019
cg20390253	chr18	77793812	C18orf22	TSS1500	chr18:77793336-77793925	Island	-0.00579107	0.00626796	0.35553	0.712296	Naumova et al, 2019
cg02427230	chr19	20278013	ZNF486	TSS200		OpenSea	-0.000641733	0.000694667	0.355591	0.712319	Naumova et al, 2019
cg22518052	chr8	100905410	COX6C	5'UTR	chr8:100905657-100906003	N_Shore	-0.00137588	0.00148948	0.355624	0.712324	Naumova et al, 2019
cg07638279	chr4	6011142			chr4:6009868-6010112	S_Shore	0.00219456	0.00237823	0.356127	0.712495	Naumova et al, 2019
cg08040740	chr19	11925285	ZNF440	Body	chr19:11925086-11925546	Island	-0.000583626	0.000632499	0.356147	0.712498	Naumova et al, 2019
cg14093106	chr1	42503579			chr1:42500855-42501980	S_Shore	0.00563896	0.00611225	0.356233	0.712523	Naumova et al, 2019
cg07395500	chr12	118818345	SUDS3	Body	chr12:118814014-118814839	S_Shelf	-0.00562425	0.0061022	0.356698	0.712657	Naumova et al, 2019
cg18912209	chr4	170696239			chr4:170695989-170696274	Island	0.00766504	0.0083183	0.356806	0.712691	Naumova et al, 2019
cg09203312	chr13	20805196	GJB6;GJB6;GJB6;GJB6;GJB6	5'UTR;5'UTR;5'UTR;5'UTR;1stExon	chr13:20806016-20806867	N_Shore	0.00790482	0.00858105	0.356949	0.712748	Naumova et al, 2019
cg01522006	chr3	129333962				OpenSea	0.00780546	0.00847413	0.357002	0.71276	Naumova et al, 2019
cg24415849	chr2	74406079	MOBKL1B	TSS200	chr2:74405352-74406164	Island	-0.00152807	0.00166002	0.357307	0.712894	Naumova et al, 2019
cg00380723	chr6	151667733	AKAP12;AKAP12	Body;Body		OpenSea	-0.00288344	0.00313457	0.357635	0.712971	Naumova et al, 2019
cg23985930	chr19	56510200	NLRP5	TSS1500		OpenSea	-0.00464738	0.00505386	0.357797	0.713024	Naumova et al, 2019
cg12464638	chr11	844400	TSPAN4;TSPAN4;TSPAN4;TSPAN4;TSPAN4;TSPAN4;TSPAN4	TSS200;5'UTR;5'UTR;5'UTR;5'UTR;5'UTR;5'UTR	chr11:842293-843396	S_Shore	0.00279874	0.00304499	0.358028	0.713064	Naumova et al, 2019
cg23833208	chr12	49962100	MCRS1	TSS200	chr12:49961630-49962219	Island	-0.00108881	0.00118516	0.358253	0.713137	Naumova et al, 2019
cg09604501	chr4	40464621	RBM47;RBM47	5'UTR;5'UTR		OpenSea	0.00316559	0.00344584	0.358269	0.713137	Naumova et al, 2019
cg16586594	chr16	8806569	ABAT;ABAT	5'UTR;TSS1500		OpenSea	0.00986486	0.010739	0.358303	0.713145	Naumova et al, 2019
cg05855489	chr10	104503620	C10orf26	TSS200		OpenSea	-0.00520967	0.00567239	0.358396	0.713199	Naumova et al, 2019
cg06624267	chr7	2764503				OpenSea	-0.00255383	0.00278083	0.358426	0.713221	Naumova et al, 2019
cg11821245	chr11	18433683	LDHC;LDHC	TSS200;TSS200		OpenSea	-0.00771886	0.00841014	0.358721	0.713295	Naumova et al, 2019
cg27434149	chr10	62332846				OpenSea	0.00483042	0.00526514	0.358915	0.713352	Naumova et al, 2019
cg26748794	chr16	88804051	FAM38A	Body	chr16:88803802-88804112	Island	0.00371376	0.00404804	0.358922	0.713352	Naumova et al, 2019
cg08774009	chr8	49309094			chr8:49309063-49309633	Island	0.00410039	0.00447712	0.359743	0.713583	Naumova et al, 2019
cg19391498	chr2	38892846	GALM	TSS1500		OpenSea	0.00703207	0.00768045	0.359887	0.713635	Naumova et al, 2019
cg14780990	chr15	93181182	FAM174B	Body		OpenSea	0.00142225	0.00155377	0.360003	0.71369	Naumova et al, 2019
cg04287574	chr1	201619622	NAV1	Body	chr1:201617041-201619788	Island	-0.0055793	0.00609556	0.360031	0.713697	Naumova et al, 2019
cg13416486	chr16	73093652	ZFHX3	TSS1500	chr16:73091514-73092395	S_Shore	0.00602572	0.00658641	0.360258	0.713725	Naumova et al, 2019
cg26863842	chr6	31506723	BAT1;BAT1	Body;Body	chr6:31509668-31509896	N_Shelf	0.00338029	0.0036959	0.360399	0.713769	Naumova et al, 2019
cg12728578	chr6	27342632	ZNF204P	Body	chr6:27342437-27342779	Island	-0.00249926	0.00273304	0.360474	0.713776	Naumova et al, 2019
cg13268603	chr7	26415606			chr7:26415746-26416891	N_Shore	-0.00516286	0.00564648	0.360533	0.713794	Naumova et al, 2019
cg02633413	chr5	176238343	UNC5A	Body	chr5:176236761-176238081	S_Shore	-0.00270334	0.00295912	0.360947	0.713944	Naumova et al, 2019
cg04138773	chr12	52807664				OpenSea	-0.000799972	0.000876158	0.361219	0.713981	Naumova et al, 2019
cg15959849	chr12	69186883				OpenSea	0.00383594	0.00420252	0.361362	0.714046	Naumova et al, 2019
cg13421331	chr17	65693404				OpenSea	0.0157882	0.0172988	0.361414	0.71406	Naumova et al, 2019
cg16078649	chr6	30039466	RNF39;RNF39	Body;Body	chr6:30038881-30039477	Island	-0.00577097	0.00632461	0.361525	0.714108	Naumova et al, 2019
cg16737770	chr4	169799624	PALLD;PALLD;PALLD;PALLD	Body;Body;Body;Body	chr4:169799086-169799625	Island	0.00298209	0.00327256	0.36217	0.714333	Naumova et al, 2019
cg23294090	chr8	139509672	FAM135B	TSS1500	chr8:139508795-139509774	Island	0.000463359	0.000508589	0.36226	0.714357	Naumova et al, 2019
cg02726617	chr1	59362343	LINC01135;LINC01135;LINC01135	Body;Body;Body		OpenSea	0.0033247	0.00364937	0.362277	0.714357	Naumova et al, 2019
cg06161010	chr1	112607098				OpenSea	0.0048981	0.00538429	0.36298	0.714539	Naumova et al, 2019
cg17963157	chr16	23653689	PALB2;DCTN5;DCTN5;DCTN5;DCTN5	TSS1500;Body;Body;Body;Body	chr16:23652387-23652918	S_Shore	-0.00459219	0.00505148	0.363309	0.714666	Naumova et al, 2019
cg05881590	chr5	153851369			chr5:153853056-153853551	N_Shore	0.0055516	0.00610724	0.36334	0.714676	Naumova et al, 2019
cg02058108	chr12	26348117	SSPN;SSPN	TSS200;TSS1500	chr12:26348260-26349130	N_Shore	-0.00363104	0.0039958	0.363501	0.714683	Naumova et al, 2019
cg19041857	chr6	27730383				OpenSea	-0.00496803	0.00547564	0.36425	0.714856	Naumova et al, 2019
cg15644634	chr1	2757162				OpenSea	-0.00598426	0.00660415	0.364863	0.715024	Naumova et al, 2019
cg25434174	chr12	85306727	SLC6A15;SLC6A15;SLC6A15	TSS200;TSS200;TSS200	chr12:85306282-85306829	Island	-0.000204261	0.00022546	0.364949	0.715039	Naumova et al, 2019
cg19713833	chr13	107252801				OpenSea	0.00305224	0.0033692	0.364976	0.715039	Naumova et al, 2019
cg09328979	chr16	88700622			chr16:88700455-88701573	Island	0.00448509	0.00495322	0.365207	0.715123	Naumova et al, 2019
cg26650638	chr16	86320857			chr16:86320175-86321055	Island	-0.000418145	0.000461926	0.365348	0.715167	Naumova et al, 2019
cg01065373	chr17	41476044	ARL4D	TSS1500	chr17:41476220-41476715	N_Shore	-0.0027754	0.00306738	0.365565	0.715226	Naumova et al, 2019
cg15047198	chr4	103440131	NFKB1;NFKB1	5'UTR;5'UTR		OpenSea	-0.00854909	0.00945389	0.36584	0.71533	Naumova et al, 2019
cg02753903	chr19	38943525	RYR1;RYR1	Body;Body	chr19:38943381-38943735	Island	0.00664201	0.00735451	0.366462	0.715543	Naumova et al, 2019
cg09744194	chr8	135278469				OpenSea	-0.00384759	0.00426065	0.366499	0.715543	Naumova et al, 2019
cg14090647	chr22	24108000	C22orf15	3'UTR	chr22:24110029-24110995	N_Shelf	-0.00300028	0.00332637	0.367073	0.715751	Naumova et al, 2019
cg15708526	chr6	29648271				OpenSea	-0.00793984	0.00881476	0.367725	0.716037	Naumova et al, 2019
cg19472218	chr14	90420449	EFCAB11;EFCAB11;EFCAB11;EFCAB11;EFCAB11	5'UTR;Body;Body;Body;Body	chr14:90422142-90422593	N_Shore	-0.00600174	0.00667105	0.368296	0.7161	Naumova et al, 2019
cg04947286	chr4	158142752	GRIA2;GRIA2;GRIA2	5'UTR;Body;Body	chr4:158141404-158141836	S_Shore	0.00104066	0.00115679	0.368328	0.716106	Naumova et al, 2019
cg24731731	chr11	61545348	C11orf9;C11orf9	Body;Body	chr11:61544727-61545563	Island	-0.00633325	0.00704185	0.368454	0.716127	Naumova et al, 2019
cg27554237	chr19	17580200	SLC27A1	TSS1500	chr19:17580197-17580598	Island	-0.000481621	0.000535887	0.368793	0.716224	Naumova et al, 2019
cg03086781	chr11	133822528	IGSF9B	Body	chr11:133825337-133827457	N_Shelf	0.00691629	0.00769669	0.368863	0.716266	Naumova et al, 2019
cg16463229	chr9	139637526	LCN10	TSS200	chr9:139640640-139640885	N_Shelf	0.00275477	0.00306595	0.368915	0.716275	Naumova et al, 2019
cg20777128	chr17	1945076	DPH1;OVCA2	Body;TSS200	chr17:1944947-1945621	Island	0.00383402	0.00426872	0.369096	0.716326	Naumova et al, 2019
cg23461285	chr1	221691529				OpenSea	-0.00525219	0.00584948	0.369245	0.716338	Naumova et al, 2019
cg21019896	chr8	22550273	EGR3;EGR3;EGR3	Body;TSS200;TSS1500	chr8:22547486-22553427	Island	-0.0033663	0.00374958	0.369303	0.716349	Naumova et al, 2019
cg19745515	chr1	35120040				OpenSea	0.00207542	0.00231311	0.369588	0.716486	Naumova et al, 2019
cg13982956	chr9	128521976	PBX3;PBX3;PBX3;PBX3	Body;Body;Body;Body		OpenSea	-0.00547559	0.00610652	0.36989	0.716585	Naumova et al, 2019
cg12726300	chr1	109584677	WDR47;WDR47;WDR47;WDR47;WDR47;WDR47	1stExon;5'UTR;1stExon;5'UTR;5'UTR;1stExon	chr1:109583855-109585032	Island	-0.000900213	0.00100409	0.36996	0.716623	Naumova et al, 2019
cg10701198	chr2	29339806	CLIP4;CLIP4;CLIP4;CLIP4	5'UTR;5'UTR;5'UTR;Body	chr2:29337983-29338909	S_Shore	0.00302098	0.00336979	0.369992	0.716637	Naumova et al, 2019
cg09841537	chr17	6917757	C17orf49;C17orf49;RNASEK;C17orf49	TSS1500;TSS1500;3'UTR;TSS1500	chr17:6917569-6918539	Island	0.00129113	0.00144097	0.370246	0.716695	Naumova et al, 2019
cg03571225	chr17	54991993	TRIM25	TSS1500	chr17:54990832-54991771	S_Shore	-0.00375805	0.00419433	0.370261	0.716699	Naumova et al, 2019
cg22584305	chr22	32873099	FBXO7;FBXO7;FBXO7	5'UTR;Body;Body	chr22:32870550-32871364	S_Shore	-0.00443781	0.00495437	0.370394	0.716732	Naumova et al, 2019
cg15068132	chr12	102092402	CHPT1	Body	chr12:102091044-102092366	S_Shore	-0.0036627	0.0040897	0.370471	0.716732	Naumova et al, 2019
cg05608383	chr13	114166135	TMCO3	Body	chr13:114165218-114165462	S_Shore	0.0245792	0.027463	0.370791	0.716815	Naumova et al, 2019
cg01100203	chr12	25348358	CASC1;CASC1;LYRM5;CASC1	TSS1500;TSS1500;5'UTR;TSS1500	chr12:25348039-25348399	Island	-0.00340579	0.0038088	0.371221	0.716886	Naumova et al, 2019
cg11201861	chr20	3662958	ADAM33;ADAM33;ADAM33	TSS200;TSS200;TSS200	chr20:3662310-3663187	Island	-0.00121668	0.00136234	0.371815	0.717068	Naumova et al, 2019
cg11950383	chr21	34400072	OLIG2	Body	chr21:34395128-34400245	Island	0.00080737	0.000904372	0.371996	0.717131	Naumova et al, 2019
cg10458809	chr9	21975898	CDKN2A;CDKN2A;CDKN2A;CDKN2A	TSS1500;TSS1500;TSS1500;Body	chr9:21974578-21975306	S_Shore	0.00199051	0.00223216	0.37253	0.717277	Tao et al, 2013
cg01907584	chr1	228604413	TRIM17;TRIM17;TRIM17;TRIM17;TRIM17;TRIM17;TRIM17;TRIM17	1stExon;5'UTR;1stExon;1stExon;5'UTR;5'UTR;1stExon;5'UTR	chr1:228603706-228604567	Island	-0.00189518	0.00212615	0.372733	0.717339	Naumova et al, 2019
cg16681853	chr1	199978073				OpenSea	-0.00224832	0.00252301	0.372862	0.717339	Naumova et al, 2019
cg13607230	chr2	103352296	MFSD9	Body	chr2:103353138-103353414	N_Shore	0.00239734	0.00269082	0.372965	0.717359	Naumova et al, 2019
cg17329164	chr6	32121259	PPT2;PPT2	TSS200;TSS1500	chr6:32121829-32122529	N_Shore	0.000440944	0.000494998	0.373037	0.717364	Naumova et al, 2019
cg01959004	chr11	118928411	HYOU1;HYOU1	TSS1500;TSS1500	chr11:118927374-118928412	Island	-0.00172322	0.00193475	0.373107	0.717384	Naumova et al, 2019
cg16604299	chr9	117983434	2019-12-01	5'UTR		OpenSea	-0.00354468	0.00398204	0.373376	0.717519	Naumova et al, 2019
cg07148145	chr7	99437259	CYP3A43;CYP3A43;CYP3A43	Body;Body;Body		OpenSea	0.00277488	0.00311741	0.3734	0.717526	Naumova et al, 2019
cg13026587	chr12	121533668			chr12:121533571-121533923	Island	-0.00276152	0.00310262	0.373433	0.717532	Naumova et al, 2019
cg13497236	chr15	39052769				OpenSea	-0.00402946	0.00452989	0.37372	0.71764	Naumova et al, 2019
cg08938584	chr5	140797509	PCDHGA4;PCDHGA9;PCDHGA1;PCDHGB1;PCDHGB7;PCDHGB6;PCDHGB3;PCDHGA6;PCDHGA8;PCDHGA10;PCDHGA5;PCDHGB4;PCDHGB7;PCDHGA3;PCDHGA2;PCDHGB2;PCDHGA7;PCDHGB5	Body;Body;Body;Body;1stExon;Body;Body;Body;Body;Body;Body;Body;1stExon;Body;Body;Body;Body;Body	chr5:140797162-140797701	Island	0.00234859	0.00264083	0.373822	0.717648	Naumova et al, 2019
cg00253555	chr19	19051622	HOMER3;HOMER3;HOMER3;HOMER3	5'UTR;TSS1500;TSS1500;TSS1500	chr19:19051019-19051939	Island	-0.00295641	0.00332442	0.373841	0.717652	Naumova et al, 2019
cg00515161	chr17	59940900	BRIP1	TSS200	chr17:59940825-59941067	Island	-0.00175746	0.0019769	0.374005	0.717711	Naumova et al, 2019
cg16117781	chr1	7991159	TNFRSF9	Body		OpenSea	-0.00673672	0.00758465	0.374431	0.717812	Naumova et al, 2019
cg04859466	chr3	181444563	SOX2OT	Body	chr3:181444409-181445000	Island	0.00185419	0.00208862	0.374671	0.717858	Naumova et al, 2019
cg13484649	chr5	157661037				OpenSea	0.00323284	0.00364632	0.375293	0.717991	Naumova et al, 2019
cg17609013	chr1	30374550				OpenSea	0.002425	0.00273629	0.37549	0.718042	Naumova et al, 2019
cg05138892	chr16	86327786				OpenSea	0.00344615	0.00388896	0.375543	0.71805	Naumova et al, 2019
cg14323204	chr19	22800693			chr19:22800692-22801041	Island	-0.00544971	0.00615395	0.375853	0.718133	Naumova et al, 2019
cg22329642	chr5	118733663				OpenSea	-0.00485381	0.00548448	0.376151	0.718242	Naumova et al, 2019
cg16956426	chr7	94285286	SGCE;SGCE;PEG10;SGCE;PEG10	Body;Body;TSS1500;Body;TSS1500	chr7:94284858-94286527	Island	0.000612565	0.00069219	0.376175	0.718256	Naumova et al, 2019
cg07047360	chr9	92277266	UNQ6494	Body		OpenSea	0.00301178	0.0034041	0.37629	0.718272	Naumova et al, 2019
cg10142878	chr1	65613392	AK3L1;AK3L1;AK3L1	5'UTR;TSS1500;TSS200	chr1:65613041-65614898	Island	-0.00427767	0.00483853	0.376651	0.718328	Naumova et al, 2019
cg01347250	chr1	153600152	S100A13;S100A13;S100A13;S100A1;S100A13;S100A13	TSS200;5'UTR;5'UTR;TSS1500;TSS1500;TSS1500		OpenSea	0.00100228	0.00113391	0.376745	0.718354	Naumova et al, 2019
cg07125688	chr17	38659045	TNS4	TSS1500		OpenSea	-0.0023133	0.00261818	0.376936	0.718395	Naumova et al, 2019
cg13749477	chr2	241076189	MYEOV2;MYEOV2	TSS1500;TSS1500	chr2:241075403-241075916	S_Shore	0.00183464	0.00207721	0.377116	0.718463	Naumova et al, 2019
cg04335339	chr10	116853118	ATRNL1	TSS200	chr10:116852261-116854094	Island	-0.00104526	0.0011839	0.377293	0.718506	Naumova et al, 2019
cg18282375	chr20	3732920	HSPA12B	3'UTR	chr20:3732061-3732944	Island	0.00520695	0.00590064	0.37754	0.718569	Naumova et al, 2019
cg02959351	chr11	101743938				OpenSea	0.0042659	0.00483581	0.377696	0.718586	Naumova et al, 2019
cg20498634	chr10	44506655				OpenSea	-0.00357359	0.00405289	0.377918	0.718622	Naumova et al, 2019
cg13218791	chr4	48197546	TEC	Body		OpenSea	-0.00129581	0.00147144	0.378511	0.718742	Naumova et al, 2019
cg15502332	chr16	15951089	MYH11;MYH11;MYH11;MYH11	TSS1500;TSS1500;TSS1500;TSS1500	chr16:15950839-15951266	Island	0.00228496	0.00259557	0.378681	0.718804	Naumova et al, 2019
cg24740195	chr10	6186637	PFKFB3	TSS1500	chr10:6186520-6187855	Island	-0.000530515	0.000602798	0.378812	0.718851	Naumova et al, 2019
cg27416647	chr15	96630572				OpenSea	-0.00501272	0.00569767	0.378976	0.718905	Naumova et al, 2019
cg12424329	chr13	47371644	ESD	TSS1500	chr13:47370763-47371484	S_Shore	-0.00259353	0.00294792	0.378977	0.718905	Naumova et al, 2019
cg04755604	chr11	13011184				OpenSea	0.00693506	0.00789162	0.379516	0.719085	Naumova et al, 2019
cg17393016	chr17	79283390	C17orf55	TSS1500	chr17:79283863-79284131	N_Shore	0.00327425	0.00372751	0.379725	0.719109	Naumova et al, 2019
cg04739570	chr3	127348611	PODXL2	Body	chr3:127347682-127348859	Island	-0.00284684	0.00324272	0.379987	0.719166	Naumova et al, 2019
cg08319636	chr8	143653751				OpenSea	-0.0161945	0.01847	0.380595	0.719366	Naumova et al, 2019
cg13336326	chr7	158855406	VIPR2	Body	chr7:158856817-158857209	N_Shore	0.0018954	0.00216214	0.380688	0.719391	Naumova et al, 2019
cg00658890	chr5	527640			chr5:528383-528982	N_Shore	0.00271368	0.00309684	0.380881	0.719462	Naumova et al, 2019
cg21211271	chr1	6265071	RNF207	TSS1500	chr1:6265825-6266778	N_Shore	0.000765424	0.000874422	0.381384	0.719592	Naumova et al, 2019
cg14429209	chr10	26509505	GAD2;GAD2	Body;Body	chr10:26504383-26507434	S_Shelf	-0.00646108	0.00738335	0.381526	0.719646	Naumova et al, 2019
cg16245303	chr4	173069001	GALNTL6	Body		OpenSea	-0.00370921	0.00424119	0.381809	0.719731	Naumova et al, 2019
cg08418111	chr11	18433745	LDHC;LDHC	TSS200;TSS200		OpenSea	-0.00632783	0.00724522	0.382456	0.719871	Naumova et al, 2019
cg11747594	chr6	29648225				OpenSea	-0.00977824	0.0111983	0.38256	0.719888	Naumova et al, 2019
cg13123009	chr6	31681882	LY6G6E;LY6G6D;LY6G6E	TSS200;TSS1500;TSS200		OpenSea	0.00195895	0.0022443	0.382741	0.719988	Naumova et al, 2019
cg01429614	chr11	22692250	GAS2;GAS2	5'UTR;5'UTR	chr11:22688285-22688617	S_Shelf	-0.00438258	0.00502573	0.383193	0.720104	Naumova et al, 2019
cg16477774	chr11	65325249	LTBP3;LTBP3;LTBP3;LTBP3	1stExon;1stExon;1stExon;5'UTR	chr11:65325081-65326209	Island	-0.000683816	0.000784414	0.383342	0.720182	Naumova et al, 2019
cg11320187	chr20	33578094	MYH7B;MIR499	Body;TSS200		OpenSea	0.00233531	0.00267919	0.383399	0.720192	Naumova et al, 2019
cg06730848	chr3	40431298	ENTPD3	Body	chr3:40428651-40429015	S_Shelf	0.00818685	0.00939818	0.383694	0.720234	Naumova et al, 2019
cg18408209	chr2	193509			chr2:197437-198535	N_Shelf	-0.00286607	0.00329317	0.384132	0.720331	Naumova et al, 2019
cg18051835	chr22	20718131			chr22:20708651-20716555	S_Shore	0.00216288	0.00248525	0.384143	0.720336	Naumova et al, 2019
cg19380001	chr1	50889427	DMRTA2	TSS1500	chr1:50884228-50891471	Island	-0.000742971	0.00085382	0.384206	0.720366	Naumova et al, 2019
cg24690231	chr1	18437431	IGSF21	Body	chr1:18436551-18437673	Island	0.000693901	0.000797589	0.384302	0.720392	Naumova et al, 2019
cg04989185	chr8	9790928			chr8:9791236-9791450	N_Shore	-0.00438665	0.00504394	0.384471	0.720415	Naumova et al, 2019
cg27617335	chr4	2828013	SH3BP2;SH3BP2;SH3BP2;SH3BP2	Body;Body;Body;Body		OpenSea	0.00664635	0.00764646	0.384735	0.720477	Naumova et al, 2019
cg09465533	chr3	32327675	CMTM8	Body		OpenSea	0.00289365	0.00333175	0.385116	0.720599	Naumova et al, 2019
cg15792829	chr7	127881747	LEP	5'UTR	chr7:127880750-127881375	S_Shore	-0.0013338	0.00154055	0.386601	0.720944	Sherwood et al, 2019; Obermann-Borst et al. 2013
cg00706914	chr6	158735121	TULP4;TULP4	1stExon;1stExon		OpenSea	-0.00964617	0.0111474	0.386857	0.720993	Naumova et al, 2019
cg01427108	chr3	46484379	LTF;LTF	Body;Body		OpenSea	-0.0234923	0.0271664	0.387173	0.721066	Naumova et al, 2019
cg21854408	chr1	240161445			chr1:240160837-240161616	Island	0.00226337	0.0026179	0.387272	0.721077	Naumova et al, 2019
cg24902278	chr2	79220528			chr2:79220192-79220592	Island	-0.000962587	0.00111403	0.387554	0.72114	Naumova et al, 2019
cg21169940	chr1	202251908	LGR6;LGR6;LGR6	Body;Body;Body		OpenSea	-0.00325136	0.00376717	0.388095	0.721317	Naumova et al, 2019
cg01165142	chr16	27367172	IL4R	Body		OpenSea	0.00253432	0.00293668	0.388145	0.721324	Soto-Ramirez et al, 2013
cg01732347	chr20	52812832				OpenSea	-0.00247525	0.0028708	0.388569	0.721415	Naumova et al, 2019
cg12513249	chr11	65656489	CCDC85B;FIBP;FIBP	TSS1500;TSS1500;TSS1500	chr11:65657874-65658970	N_Shore	0.00165047	0.00191476	0.388703	0.72142	Naumova et al, 2019
cg00930707	chr1	201951162	RNPEP	TSS1500	chr1:201951754-201952579	N_Shore	0.00424794	0.00493091	0.388967	0.721487	Naumova et al, 2019
cg09350362	chr17	38500974	RARA;RARA;RARA;RARA	Body;Body;Body;Body	chr17:38501396-38501839	N_Shore	0.032696	0.0379536	0.388977	0.721487	Naumova et al, 2019
cg06844074	chr6	33750079	LEMD2;LEMD2	Body;5'UTR		OpenSea	0.00402799	0.00467681	0.38909	0.721523	Naumova et al, 2019
cg18271789	chr7	4832112			chr7:4832111-4832481	Island	-0.0055224	0.00641762	0.38951	0.721639	Naumova et al, 2019
cg26372160	chr8	80088158				OpenSea	-0.00385592	0.00448533	0.389969	0.721728	Naumova et al, 2019
cg24100841	chr6	29649024				OpenSea	-0.0130047	0.0151436	0.390477	0.721845	Naumova et al, 2019
cg05620362	chr16	1303579				OpenSea	0.00873775	0.0101759	0.390521	0.72186	Naumova et al, 2019
cg25372164	chr1	224253230				OpenSea	-0.00220909	0.00257444	0.390844	0.721929	Naumova et al, 2019
cg06988897	chr16	88803803	FAM38A	Body	chr16:88803802-88804112	Island	0.00308714	0.00360211	0.391424	0.722071	Naumova et al, 2019
cg11383134	chr6	29648590				OpenSea	-0.0142173	0.0165964	0.391639	0.722143	Naumova et al, 2019
cg26558485	chr1	47489282	CYP4X1;CYP4X1	1stExon;5'UTR	chr1:47489226-47489633	Island	0.000322409	0.000377114	0.392586	0.722437	Naumova et al, 2019
cg09684998	chr3	111823744	C3orf52;C3orf52	Body;Body		OpenSea	-0.00571024	0.00668544	0.393032	0.722543	Naumova et al, 2019
cg19934966	chr11	117747439	FXYD6;FXYD6-FXYD2;FXYD6;FXYD6;FXYD6;FXYD6-FXYD2;FXYD6;FXYD6-FXYD2;FXYD6;FXYD6;FXYD6;FXYD6-FXYD2;FXYD6	1stExon;1stExon;1stExon;1stExon;1stExon;1stExon;5'UTR;5'UTR;5'UTR;5'UTR;5'UTR;5'UTR;5'UTR	chr11:117747102-117747717	Island	-0.0021262	0.00248957	0.393081	0.722543	Naumova et al, 2019
cg20373635	chr10	3466795				OpenSea	-0.00251393	0.00294404	0.393158	0.722574	Naumova et al, 2019
cg13252030	chr14	97208245			chr14:97207777-97208334	Island	-0.00246992	0.00289339	0.393304	0.722607	Naumova et al, 2019
cg03084214	chr7	127880619	LEP	TSS1500	chr7:127880750-127881375	N_Shore	-0.00270804	0.00317555	0.393782	0.72271	Sherwood et al, 2019; Obermann-Borst et al. 2013
cg00493422	chr4	57547872	HOPX;HOPX;HOPX	TSS200;TSS200;TSS200		OpenSea	0.000802093	0.000941002	0.394003	0.722729	Naumova et al, 2019
cg04140496	chr6	111279511	GTF3C6	TSS1500	chr6:111279644-111280210	N_Shore	-0.00233742	0.00274263	0.394072	0.722771	Naumova et al, 2019
cg21309351	chr6	138540608	KIAA1244;PBOV1	Body;TSS1500		OpenSea	0.00820752	0.00963298	0.394201	0.722799	Naumova et al, 2019
cg16924779	chr6	147235737	STXBP5-AS1	Body		OpenSea	-0.000799423	0.000938801	0.394472	0.722874	Naumova et al, 2019
cg24053061	chr12	107168846	RIC8B	Body	chr12:107167762-107168747	S_Shore	-0.00160532	0.00188564	0.39458	0.722878	Naumova et al, 2019
cg21153898	chr6	29521788			chr6:29521110-29521833	Island	-0.00172224	0.00202425	0.394877	0.722956	Naumova et al, 2019
cg13042596	chr5	110431408	WDR36	Body	chr5:110427777-110428270	S_Shelf	0.00394777	0.00465033	0.395925	0.723173	Naumova et al, 2019
cg25682974	chr1	161195743	MIR5187;TOMM40L;TOMM40L;TOMM40L;TOMM40L;TOMM40L;TOMM40L	TSS1500;1stExon;1stExon;1stExon;5'UTR;5'UTR;5'UTR		OpenSea	-0.0037297	0.00439986	0.396613	0.723352	Naumova et al, 2019
cg11093459	chr9	100701141	HEMGN;HEMGN	5'UTR;TSS1500		OpenSea	0.00173725	0.00205076	0.396925	0.723464	Naumova et al, 2019
cg27156259	chr12	120688673	PXN;PXN;PXN	Body;TSS1500;Body		OpenSea	-0.00134449	0.00158785	0.397143	0.723522	Naumova et al, 2019
cg11075751	chr9	21975303	CDKN2A;CDKN2A;CDKN2A;CDKN2A	TSS1500;TSS200;TSS200;Body	chr9:21974578-21975306	Island	-0.00121943	0.00144029	0.397187	0.723522	Tao et al, 2013
cg00746233	chr2	199179829	LOC101927619	Body		OpenSea	0.00256878	0.00303433	0.397233	0.723522	Naumova et al, 2019
cg04230699	chr12	12849443	GPR19	TSS1500	chr12:12849067-12849270	S_Shore	-0.000644468	0.000761837	0.397587	0.723572	Naumova et al, 2019
cg24229750	chr11	5531283	UBQLN3	TSS200		OpenSea	0.0028359	0.00335444	0.397878	0.723709	Naumova et al, 2019
cg05275752	chr2	38892887	GALM	TSS200		OpenSea	0.00270437	0.00320299	0.398488	0.723865	Naumova et al, 2019
cg20230721	chr7	93519855	TFPI2	Body	chr7:93519366-93520184	Island	-0.00093422	0.00110853	0.399363	0.724159	Naumova et al, 2019
cg08310558	chr17	33786790			chr17:33787401-33787845	N_Shore	0.00505496	0.00599943	0.399467	0.72419	Naumova et al, 2019
cg01928794	chr1	151427769	POGZ;POGZ;POGZ;POGZ	5'UTR;5'UTR;5'UTR;5'UTR	chr1:151431540-151432032	N_Shelf	-0.00566782	0.00673381	0.399958	0.72432	Naumova et al, 2019
cg15081652	chr6	74414608	CD109;CD109;CD109	Body;Body;Body		OpenSea	-0.0200344	0.0238063	0.400034	0.724343	Naumova et al, 2019
cg13108304	chr13	113634805	MCF2L;MCF2L	Body;Body	chr13:113635654-113635899	N_Shore	0.00380739	0.00452513	0.400131	0.724379	Naumova et al, 2019
cg14481208	chr2	74669375	RTKN	TSS1500	chr2:74667593-74669403	Island	-0.00148183	0.00176168	0.400266	0.724432	Naumova et al, 2019
cg19103175	chr7	64043193	LOC641746	Body		OpenSea	0.00556693	0.00661983	0.400378	0.724455	Naumova et al, 2019
cg00639925	chr21	37829516				OpenSea	0.00291737	0.00346943	0.400416	0.724462	Naumova et al, 2019
cg05871569	chr11	61891931	INCENP;INCENP	5'UTR;5'UTR	chr11:61891198-61891726	S_Shore	-0.00394669	0.00469438	0.400502	0.724469	Naumova et al, 2019
cg23112188	chr14	24563095	PCK2;PCK2	TSS1500;TSS1500	chr14:24563256-24563886	N_Shore	0.00167552	0.00199404	0.40076	0.724521	Naumova et al, 2019
cg19193962	chr1	231664185	TSNAX;TSNAX-DISC1;TSNAX-DISC1;TSNAX-DISC1;TSNAX-DISC1;TSNAX-DISC1;TSNAX-DISC1;TSNAX-DISC1;TSNAX-DISC1	TSS1500;TSS1500;TSS1500;TSS1500;TSS1500;TSS1500;TSS1500;TSS1500;TSS1500	chr1:231663999-231664608	Island	0.00251832	0.00299904	0.401072	0.724611	Naumova et al, 2019
cg26013553	chr1	111217406	KCNA3	1stExon	chr1:111216244-111217937	Island	-0.00211496	0.00251905	0.40114	0.724612	Naumova et al, 2019
cg06744117	chr16	85496711				OpenSea	0.00607615	0.00724598	0.401719	0.724788	Naumova et al, 2019
cg09319194	chr6	122793185	PKIB;PKIB;SERINC1	1stExon;5'UTR;TSS1500	chr6:122792758-122793091	S_Shore	-0.0012263	0.00146362	0.402113	0.724838	Naumova et al, 2019
cg24224208	chr9	21988681	CDKN2A	Body	chr9:21989773-21990108	N_Shore	-0.00330412	0.00394369	0.402129	0.724838	Naumova et al, 2019
cg17224596	chr12	124632549				OpenSea	-0.0018015	0.00215046	0.402184	0.724857	Naumova et al, 2019
cg13829736	chr10	116164363	AFAP1L2;AFAP1L2;AFAP1L2;AFAP1L2;AFAP1L2;AFAP1L2	1stExon;1stExon;1stExon;5'UTR;5'UTR;5'UTR	chr10:116163391-116164599	Island	-0.000923163	0.00110218	0.402268	0.724884	Naumova et al, 2019
cg20395744	chr12	116077672				OpenSea	0.00185383	0.00221503	0.40263	0.725004	Naumova et al, 2019
cg03551401	chr8	132051228	ADCY8	Body	chr8:132052203-132054749	N_Shore	-0.00451339	0.00539398	0.402736	0.72503	Naumova et al, 2019
cg07184148	chr8	110374569	PKHD1L1	TSS200	chr8:110374552-110374793	Island	-0.00278977	0.00333432	0.40277	0.725037	Naumova et al, 2019
cg02700714	chr15	34876347	GOLGA8B	TSS1500	chr15:34874861-34876425	Island	0.00042228	0.000504939	0.402987	0.725074	Naumova et al, 2019
cg24693760	chr1	167509918				OpenSea	0.011747	0.0140631	0.403547	0.725282	Naumova et al, 2019
cg16861079	chr16	53242619	CHD9;CHD9	Body;Body		OpenSea	0.00119032	0.00142582	0.403812	0.72535	Naumova et al, 2019
cg21600908	chr12	133085885	FBRSL1	Body		OpenSea	-0.00795363	0.00953079	0.403988	0.725393	Naumova et al, 2019
cg01109734	chr2	795156				OpenSea	0.000959265	0.00115011	0.404247	0.725483	Naumova et al, 2019
cg01655008	chr14	93652954	C14orf109;C14orf109	Body;Body	chr14:93650745-93651652	S_Shore	0.00156036	0.00187125	0.404359	0.725515	Naumova et al, 2019
cg08547343	chr16	90038815	CENPBD1;AFG3L1;AFG3L1;CENPBD1;AFG3L1	5'UTR;TSS200;TSS200;1stExon;TSS200	chr16:90038530-90039583	Island	-0.00191031	0.00229107	0.404389	0.725521	Naumova et al, 2019
cg19165737	chr14	92226848				OpenSea	-0.00231108	0.0027719	0.404421	0.725521	Naumova et al, 2019
cg18409825	chr6	10211794				OpenSea	-0.00370143	0.00444041	0.404519	0.725533	Naumova et al, 2019
cg20981848	chr20	11899258	BTBD3;BTBD3	Body;Body		OpenSea	0.00325316	0.00390277	0.404534	0.725533	Naumova et al, 2019
cg19660806	chr8	588740				OpenSea	0.00661617	0.00793939	0.404656	0.725567	Naumova et al, 2019
cg07233453	chr9	107109085				OpenSea	0.00215624	0.00258749	0.404658	0.725567	Naumova et al, 2019
cg25287413	chr4	185585751	PRIMPOL;PRIMPOL;PRIMPOL	Body;Body;Body		OpenSea	0.00329582	0.00396038	0.405297	0.725776	Naumova et al, 2019
cg08893036	chr15	89958944			chr15:89959742-89959990	N_Shore	0.00523421	0.00629856	0.405964	0.726025	Naumova et al, 2019
cg11453343	chr2	75787229	FAM176A;FAM176A	5'UTR;5'UTR	chr2:75787129-75787420	Island	0.000587171	0.000706785	0.406108	0.726035	Naumova et al, 2019
cg05934333	chr10	93372513	LOC100188947	TSS1500		OpenSea	-0.00269031	0.00324364	0.406872	0.726268	Naumova et al, 2019
cg25977493	chr3	157823817	SHOX2;SHOX2;SHOX2;SHOX2;SHOX2;SHOX2	1stExon;1stExon;5'UTR;5'UTR;1stExon;5'UTR	chr3:157822973-157823836	Island	0.00165158	0.00199296	0.40727	0.72633	Naumova et al, 2019
cg13133961	chr6	36355488	ETV7	TSS200	chr6:36355277-36356016	Island	-0.00083172	0.00100434	0.407601	0.726404	Naumova et al, 2019
cg00258132	chr13	47371412	ESD	TSS200	chr13:47370763-47371484	Island	-0.00206587	0.00249542	0.407747	0.726439	Naumova et al, 2019
cg13192602	chr3	151976532				OpenSea	-0.00103213	0.00124732	0.407964	0.726478	Naumova et al, 2019
cg00501919	chr6	31540750	LTA;LTA	Body;Body		OpenSea	0.0030608	0.00370706	0.408991	0.726745	Naumova et al, 2019
cg18560240	chr7	107437656	SLC26A3	5'UTR		OpenSea	-0.00513156	0.00621527	0.40901	0.726745	Naumova et al, 2019
cg05865340	chr2	240362550				OpenSea	0.00264083	0.00319883	0.409052	0.726745	Naumova et al, 2019
cg18955367	chr19	49002338	LMTK3	Body	chr19:49001748-49003087	Island	-0.00676583	0.00820778	0.409758	0.726952	Naumova et al, 2019
cg13946767	chr1	153599671	S100A13;S100A13;S100A13;S100A13;S100A1;S100A13;S100A13	5'UTR;1stExon;5'UTR;TSS200;TSS1500;5'UTR;5'UTR		OpenSea	-0.00460504	0.00558809	0.409893	0.726973	Naumova et al, 2019
cg05786435	chr14	78119851				OpenSea	0.00360652	0.00437795	0.410058	0.727023	Naumova et al, 2019
cg19739774	chr7	7711168	RPA3	5'UTR		OpenSea	0.00358889	0.00436459	0.410921	0.727258	Naumova et al, 2019
cg13699771	chr19	30078458				OpenSea	-0.00498871	0.00606994	0.411151	0.72734	Naumova et al, 2019
cg24082121	chr5	672872	TPPP	Body		OpenSea	-0.00289476	0.00352363	0.411346	0.727373	Naumova et al, 2019
cg17266515	chr2	234627262	UGT1A10;UGT1A6;UGT1A8;UGT1A6;UGT1A9;UGT1A4;UGT1A7;UGT1A5	Body;Body;Body;Body;Body;TSS200;Body;Body		OpenSea	0.00509904	0.00621217	0.411752	0.727447	Naumova et al, 2019
cg16419235	chr8	57360613	PENK	TSS1500	chr8:57360585-57360815	Island	0.00172114	0.0020982	0.412048	0.727526	Naumova et al, 2019
cg21324883	chr1	33116198	RBBP4;RBBP4;RBBP4;ZBTB8OS;ZBTB8OS;ZBTB8OS;ZBTB8OS;ZBTB8OS;ZBTB8OS;ZBTB8OS;ZBTB8OS	TSS1500;TSS1500;TSS1500;TSS200;TSS200;TSS200;TSS200;TSS200;TSS200;TSS200;TSS200	chr1:33116543-33117363	N_Shore	-0.00382883	0.00466773	0.412059	0.727537	Naumova et al, 2019
cg09380927	chr4	4506904	STX18	Body		OpenSea	0.0027701	0.00337901	0.412333	0.727627	Naumova et al, 2019
cg18242749	chr22	37515987				OpenSea	-0.00721033	0.00880051	0.412611	0.727746	Naumova et al, 2019
cg02914827	chr10	127462707	MMP21	Body	chr10:127462230-127462987	Island	0.00457172	0.00558381	0.412931	0.727848	Naumova et al, 2019
cg10317506	chr5	121494630	LOC100505841	TSS1500		OpenSea	-0.00885986	0.0108229	0.413	0.727857	Naumova et al, 2019
cg19551248	chr11	131935145	NTM;NTM;NTM;NTM	Body;Body;Body;Body		OpenSea	0.00350324	0.00427968	0.413029	0.727861	Naumova et al, 2019
cg02331910	chr1	153599831	S100A13;S100A13;S100A1;S100A13;S100A13;S100A13	5'UTR;5'UTR;TSS1500;TSS200;5'UTR;TSS1500		OpenSea	0.00549916	0.0067204	0.413199	0.727923	Naumova et al, 2019
cg26057840	chr20	62677629			chr20:62679424-62680883	N_Shore	0.00253678	0.00310238	0.413535	0.728038	Naumova et al, 2019
cg04790252	chr16	31339165	ITGAM;ITGAM	Body;Body	chr16:31342452-31343140	N_Shelf	-0.00469355	0.0057435	0.413818	0.728167	Naumova et al, 2019
cg08450021	chr11	111101517				OpenSea	-0.00652883	0.00800841	0.414931	0.728566	Naumova et al, 2019
cg10467371	chr6	167560347				OpenSea	-0.00430222	0.0052788	0.415073	0.728586	Naumova et al, 2019
cg04599356	chr3	181436643	SOX2OT	Body	chr3:181437184-181437478	N_Shore	-0.00300597	0.00368846	0.415091	0.728605	Naumova et al, 2019
cg01316659	chr6	30418115			chr6:30418844-30419630	N_Shore	-0.00644024	0.00792447	0.416389	0.728859	Naumova et al, 2019
cg24345147	chr1	242690593			chr1:242687922-242688682	S_Shore	0.00405318	0.00498829	0.416482	0.728906	Naumova et al, 2019
cg27425237	chr16	81804777				OpenSea	0.00152649	0.00187942	0.41667	0.728935	Naumova et al, 2019
cg15392097	chr6	168159207				OpenSea	-0.00646566	0.00796211	0.416761	0.728947	Naumova et al, 2019
cg14363533	chr2	34238077	LINC01317	Body		OpenSea	-0.00479315	0.00590415	0.416891	0.728977	Naumova et al, 2019
cg21757281	chr4	183795822				OpenSea	-0.00225234	0.00277501	0.416991	0.729006	Naumova et al, 2019
cg01869657	chr1	53704480	MAGOH;LOC100507564	TSS200;Body	chr1:53703959-53704642	Island	0.000601384	0.000741227	0.417173	0.72906	Naumova et al, 2019
cg02032966	chr6	34482493	PACSIN1;PACSIN1	TSS200;5'UTR		OpenSea	-0.00585115	0.00721396	0.417316	0.729117	Naumova et al, 2019
cg16144317	chr1	214725524	PTPN14	TSS1500	chr1:214725192-214725528	Island	0.00254633	0.00313942	0.417318	0.729117	Naumova et al, 2019
cg20188974	chr8	2014413	MYOM2	Body		OpenSea	0.00335818	0.00414383	0.417709	0.729216	Naumova et al, 2019
cg10525394	chr6	158097037			chr6:158093810-158094080	S_Shelf	-0.00205936	0.00254216	0.417894	0.72927	Naumova et al, 2019
cg06269415	chr5	112602827	MCC;MCC	Body;Body		OpenSea	-0.00159606	0.0019738	0.418732	0.72946	Naumova et al, 2019
cg20011248	chr1	227747268			chr1:227747213-227747575	Island	0.00570975	0.00706173	0.418775	0.72948	Naumova et al, 2019
cg22735402	chr7	148028929	CNTNAP2;MIR548T	Body;Body		OpenSea	0.00471374	0.00583061	0.418833	0.729489	Naumova et al, 2019
cg15031661	chr1	240256603	FMN2	1stExon	chr1:240254959-240257063	Island	-0.000569205	0.000704769	0.419294	0.729632	Naumova et al, 2019
cg20856064	chr3	49027210	P4HTM;P4HTM	TSS200;TSS200	chr3:49027116-49028356	Island	-0.00151687	0.00187904	0.419519	0.729675	Naumova et al, 2019
cg01075796	chr4	54971253			chr4:54966163-54968063	S_Shelf	-0.00376729	0.00467696	0.420531	0.730042	Naumova et al, 2019
cg15637765	chr5	14145681	TRIO	Body	chr5:14143017-14145350	S_Shore	-0.00108245	0.00134386	0.420545	0.730051	Naumova et al, 2019
cg02410830	chr8	55012178	LYPLA1	Body	chr8:55014024-55014681	N_Shore	0.00510108	0.00633561	0.420737	0.730103	Naumova et al, 2019
cg04066019	chr3	16554466	RFTN1	5'UTR	chr3:16554327-16555413	Island	-0.00117206	0.00145576	0.42075	0.730105	Naumova et al, 2019
cg10099601	chr7	28998577	TRIL	TSS1500	chr7:28995305-28998541	S_Shore	0.0023731	0.00295346	0.421687	0.730309	Naumova et al, 2019
cg19651219	chr2	115419729	DPP10	Body	chr2:115419728-115420261	Island	0.00424394	0.00528245	0.421741	0.730309	Naumova et al, 2019
cg27572120	chr6	30419551			chr6:30418844-30419630	Island	-0.00449049	0.00559021	0.421815	0.730309	Naumova et al, 2019
cg06603680	chr9	108033204	SLC44A1;SLC44A1	Body;Body		OpenSea	0.0050993	0.00635716	0.422476	0.730488	Naumova et al, 2019
cg12219752	chr9	72000277	FAM189A2;FAM189A2	Body;Body		OpenSea	0.00542454	0.00676737	0.4228	0.730575	Naumova et al, 2019
cg15108060	chr13	48974707	RB1	Body		OpenSea	0.00523241	0.00653104	0.423039	0.73062	Naumova et al, 2019
cg03551607	chr13	47371041	ESD	5'UTR	chr13:47370763-47371484	Island	-0.00362799	0.00453264	0.423471	0.730746	Naumova et al, 2019
cg06584891	chr2	74776845	LOXL3;LOXL3;LOXL3;DOK1	TSS200;Body;Body;5'UTR	chr2:74776016-74776897	Island	0.000868097	0.00108498	0.423651	0.730787	Naumova et al, 2019
cg06233376	chr16	6532764	A2BP1;A2BP1	5'UTR;5'UTR	chr16:6533019-6533983	N_Shore	0.00365861	0.00457918	0.42431	0.730971	Naumova et al, 2019
cg22900813	chr1	54513030	TMEM59;TMEM59;TMEM59;TMEM59;TMEM59;TMEM59;TMEM59;TMEM59;TMEM59;TMEM59;TMEM59;TMEM59	Body;ExonBnd;ExonBnd;ExonBnd;ExonBnd;ExonBnd;Body;Body;Body;5'UTR;5'UTR;5'UTR		OpenSea	-0.00163905	0.00205166	0.424354	0.730971	Naumova et al, 2019
cg02402946	chr13	21035079	CRYL1	Body		OpenSea	0.00286225	0.00358304	0.424387	0.730976	Naumova et al, 2019
cg17529716	chr6	31380600	MICA	Body		OpenSea	0.0071677	0.00897593	0.424553	0.731043	Naumova et al, 2019
cg27051339	chr19	55791491	HSPBP1;HSPBP1;HSPBP1	5'UTR;5'UTR;1stExon	chr19:55791274-55791818	Island	-0.000784935	0.000983062	0.424604	0.731057	Naumova et al, 2019
cg17276106	chr2	120006590	STEAP3;STEAP3;STEAP3	Body;Body;Body	chr2:120005514-120005756	S_Shore	-0.00726393	0.00910901	0.425192	0.731182	Naumova et al, 2019
cg08143820	chr15	45997241			chr15:45996453-45996735	S_Shore	-0.00182771	0.00229337	0.425478	0.731224	Naumova et al, 2019
cg26661034	chr1	18957335	PAX7;PAX7;PAX7	TSS200;TSS200;TSS200	chr1:18956895-18959829	Island	-0.00404991	0.00508594	0.42586	0.731275	Naumova et al, 2019
cg08672695	chr6	33356860			chr6:33359097-33359975	N_Shelf	0.00532747	0.00669219	0.42599	0.731323	Naumova et al, 2019
cg00948124	chr8	35452334	UNC5D	Body		OpenSea	-0.00351447	0.00441633	0.426154	0.731357	Naumova et al, 2019
cg24226193	chr7	28191663	JAZF1	Body		OpenSea	-0.00311042	0.00391239	0.426603	0.731521	Naumova et al, 2019
cg07574468	chr6	46554898	CYP39A1;CYP39A1;CYP39A1;CYP39A1;CYP39A1;CYP39A1	ExonBnd;ExonBnd;ExonBnd;Body;Body;Body		OpenSea	0.00462618	0.00582393	0.426997	0.731634	Naumova et al, 2019
cg04012082	chr12	1905096	CACNA2D4	Body	chr12:1905277-1906765	N_Shore	0.00231123	0.00291011	0.427075	0.731642	Naumova et al, 2019
cg22879161	chr12	89703393				OpenSea	0.0022798	0.00287097	0.427144	0.731649	Naumova et al, 2019
cg25620760	chr3	170202937	SLC7A14	Body		OpenSea	-0.00412151	0.00519355	0.427439	0.731709	Naumova et al, 2019
cg24658778	chr6	152897280	SYNE1;SYNE1	Body;Body		OpenSea	-0.00580049	0.0073104	0.427511	0.73174	Naumova et al, 2019
cg19311448	chr2	11797017			chr2:11796850-11797236	Island	0.0033093	0.00417122	0.427566	0.731746	Naumova et al, 2019
cg26548293	chr1	153606178	C1orf77;S100A13	TSS1500;5'UTR	chr1:153606177-153606974	Island	0.00558068	0.00703569	0.427664	0.731765	Naumova et al, 2019
cg09615620	chr16	28891270	ATP2A1;ATP2A1	Body;Body	chr16:28890954-28891868	Island	-0.00153675	0.00193796	0.427792	0.731775	Naumova et al, 2019
cg21233763	chr3	195581178				OpenSea	0.00411289	0.00518676	0.427801	0.731775	Naumova et al, 2019
cg10188823	chr22	29876206	NEFH;NEFH	5'UTR;1stExon	chr22:29875919-29877242	Island	-0.00107417	0.0013548	0.427859	0.731792	Naumova et al, 2019
cg03980304	chr16	27325000	IL4R;IL4R	TSS1500;TSS1500	chr16:27324885-27325695	Island	-0.00101157	0.00127643	0.42807	0.731841	Soto-Ramirez et al, 2013
cg10930308	chr6	30039476	RNF39;RNF39	Body;Body	chr6:30038881-30039477	Island	-0.00259139	0.00327681	0.429045	0.732052	Naumova et al, 2019
cg11640175	chr15	99789939	TTC23;TTC23;TTC23	TSS200;TSS200;5'UTR	chr15:99791328-99792042	N_Shore	0.00701867	0.00887833	0.429213	0.732064	Naumova et al, 2019
cg11107402	chr6	1949604	GMDS;GMDS	Body;Body		OpenSea	-0.00204858	0.00259154	0.429243	0.732064	Naumova et al, 2019
cg00591421	chr10	106468736	SORCS3	Body		OpenSea	0.00192751	0.00243935	0.429427	0.732128	Naumova et al, 2019
cg19933610	chr1	152346307				OpenSea	-0.00534284	0.00676184	0.429443	0.732138	Naumova et al, 2019
cg22679316	chr12	54396990	HOXC9	3'UTR	chr12:54399412-54399654	N_Shelf	-0.00258512	0.00327201	0.429487	0.732154	Naumova et al, 2019
cg16837088	chr14	74742111				OpenSea	0.00381703	0.00483342	0.429693	0.732187	Naumova et al, 2019
cg01819759	chr13	79234251	RNF219	TSS1500	chr13:79232822-79233417	S_Shore	0.0103982	0.0131699	0.429796	0.732225	Naumova et al, 2019
cg03238639	chr12	57940684	DCTN2	Body	chr12:57940563-57940981	Island	-0.00152238	0.00192905	0.430002	0.732271	Naumova et al, 2019
cg16654603	chr17	46755422			chr17:46755565-46756006	N_Shore	-0.00309872	0.00392855	0.430247	0.732329	Naumova et al, 2019
cg14592065	chr17	38209993	MED24;MED24	5'UTR;5'UTR	chr17:38210767-38210975	N_Shore	-0.00286707	0.00363507	0.430273	0.732339	Naumova et al, 2019
cg09324866	chr5	44942678				OpenSea	-0.00518426	0.00657661	0.430529	0.732384	Naumova et al, 2019
cg09596131	chr2	19986567				OpenSea	0.00319283	0.00405286	0.430815	0.732437	Naumova et al, 2019
cg11688768	chr1	111888734	C1orf88	TSS1500	chr1:111889138-111889539	N_Shore	0.00135603	0.00172339	0.431379	0.732619	Naumova et al, 2019
cg20493960	chr11	94502524	AMOTL1	Body	chr11:94501366-94502696	Island	-0.00121222	0.00154147	0.431629	0.732646	Naumova et al, 2019
cg15463396	chr16	1093188				OpenSea	0.00362976	0.00461822	0.431887	0.732696	Naumova et al, 2019
cg11031278	chr11	113929114	ZBTB16	TSS1500	chr11:113929633-113932190	N_Shore	-0.00419089	0.00533223	0.431894	0.732696	Naumova et al, 2019
cg03873264	chr6	168418371	KIF25;KIF25	TSS200;TSS200		OpenSea	0.00420282	0.00534929	0.432056	0.732733	Naumova et al, 2019
cg04321239	chr3	139769881	CLSTN2	Body		OpenSea	-0.00604908	0.00770086	0.432156	0.732769	Naumova et al, 2019
cg19268947	chr7	77268833	PTPN12;PTPN12;PTPN12	3'UTR;3'UTR;3'UTR		OpenSea	-0.0062412	0.00794936	0.432384	0.732841	Naumova et al, 2019
cg20177690	chr2	234755729	HJURP;HJURP;HJURP	Body;Body;Body		OpenSea	-0.0107316	0.013672	0.432495	0.732888	Naumova et al, 2019
cg12542255	chr19	45976195	FOSB;FOSB	Body;Body	chr19:45975848-45976262	Island	-0.00367228	0.00467983	0.432626	0.732911	Naumova et al, 2019
cg04269301	chr5	176924051	PDLIM7;PDLIM7;PDLIM7	5'UTR;5'UTR;5'UTR	chr5:176923804-176925339	Island	-0.00103923	0.00132601	0.433203	0.733071	Naumova et al, 2019
cg13854555	chr3	124909083	SLC12A8;SLC12A8	Body;Body		OpenSea	0.00112564	0.00143734	0.433544	0.73317	Naumova et al, 2019
cg03139710	chr13	42613630	DGKH	TSS1500	chr13:42614178-42615650	N_Shore	0.00352787	0.00450973	0.434051	0.733305	Naumova et al, 2019
cg16971973	chr15	38199773				OpenSea	-0.00246493	0.00315229	0.434244	0.733381	Naumova et al, 2019
cg00622375	chr10	29892014	SVIL;MIR938;SVIL	5'UTR;TSS1500;5'UTR		OpenSea	0.00715264	0.00915107	0.434439	0.733475	Naumova et al, 2019
cg17304678	chr5	98125015	RGMB	Body		OpenSea	-0.00197068	0.00252315	0.434778	0.73357	Naumova et al, 2019
cg04764131	chr4	16228633	TAPT1;FLJ39653;FLJ39653	TSS1500;Body;Body	chr4:16227525-16229145	Island	-0.00197404	0.00252839	0.43495	0.73363	Naumova et al, 2019
cg19954602	chr6	76203532	FILIP1	TSS200		OpenSea	0.00359838	0.00461812	0.435869	0.733895	Naumova et al, 2019
cg09406387	chr5	58592636	PDE4D;PDE4D;PDE4D;PDE4D;PDE4D	Body;Body;Body;Body;Body		OpenSea	-0.00197087	0.00252981	0.435945	0.733907	Naumova et al, 2019
cg23876832	chr11	62092739				OpenSea	-0.00858396	0.0110233	0.43615	0.733964	Naumova et al, 2019
cg03715919	chr22	41605644	L3MBTL2	Body		OpenSea	-0.00843284	0.0108407	0.436633	0.734076	Naumova et al, 2019
cg26718433	chr10	44880730	CXCL12;CXCL12;CXCL12	TSS200;TSS200;TSS200	chr10:44879714-44882391	Island	0.000328111	0.000421872	0.436716	0.734108	Naumova et al, 2019
cg13324389	chr2	43903807	C1GALT1C1L;PLEKHH2	TSS1500;Body		OpenSea	-0.00256352	0.00329626	0.436742	0.734112	Naumova et al, 2019
cg05000275	chr9	136199569	SURF6	Body	chr9:136199331-136199570	Island	-0.00471535	0.00606358	0.436775	0.734116	Naumova et al, 2019
cg15929202	chr20	62688435	TCEA2	TSS200	chr20:62688551-62688878	N_Shore	0.00365015	0.00469747	0.437132	0.734235	Naumova et al, 2019
cg21364560	chr10	95242555	MYOF;MYOF	TSS1500;TSS1500		OpenSea	0.00478697	0.0061671	0.437625	0.73441	Naumova et al, 2019
cg27283514	chr16	86768117				OpenSea	0.00159438	0.00205572	0.437995	0.734557	Naumova et al, 2019
cg10407894	chr7	148517345	EZH2;EZH2	Body;Body		OpenSea	-0.00404948	0.00522225	0.438087	0.734577	Naumova et al, 2019
cg25270774	chr1	202172895	LGR6;LGR6	TSS200;Body		OpenSea	0.00487388	0.00628573	0.43811	0.734577	Naumova et al, 2019
cg05901579	chr15	88800567	NTRK3;NTRK3;NTRK3	TSS1500;TSS1500;TSS1500	chr15:88799522-88801017	Island	-0.000634102	0.000817904	0.438176	0.734594	Naumova et al, 2019
cg26050004	chr1	235667680	B3GALNT2;B3GALNT2	1stExon;5'UTR	chr1:235667089-235668619	Island	-0.000428159	0.000553893	0.439522	0.734924	Naumova et al, 2019
cg03550384	chr8	91803357	NECAB1	TSS1500	chr8:91803656-91804141	N_Shore	0.00219818	0.00284568	0.43984	0.734966	Naumova et al, 2019
cg11297993	chr1	18988601	PAX7;PAX7;PAX7	Body;Body;Body		OpenSea	0.0012556	0.00162551	0.439856	0.734966	Naumova et al, 2019
cg13021439	chr20	60331453	CDH4;CDH4;CDH4	Body;Body;Body		OpenSea	0.00364834	0.00472824	0.440347	0.735041	Naumova et al, 2019
cg24740647	chr10	72681285			chr10:72678306-72678570	S_Shelf	-0.00500307	0.00648795	0.440628	0.735074	Naumova et al, 2019
cg11528835	chr9	39132860	CNTNAP3	Body	chr9:39132859-39133145	Island	0.00349231	0.00452929	0.440677	0.735098	Naumova et al, 2019
cg14206878	chr22	25906279				OpenSea	0.00596251	0.00773438	0.44076	0.735112	Naumova et al, 2019
cg01581757	chr20	2383390	TGM6	Body	chr20:2384234-2384436	N_Shore	-0.00270842	0.00351359	0.440801	0.735114	Naumova et al, 2019
cg24358785	chr6	160783793	SLC22A3	Body	chr6:160783666-160784135	Island	0.00410387	0.00532412	0.440821	0.735121	Naumova et al, 2019
cg26116485	chr3	55515411	WNT5A	Body	chr3:55515152-55515613	Island	0.000660008	0.000856583	0.440996	0.735165	Naumova et al, 2019
cg04760708	chr16	88988340	CBFA2T3;CBFA2T3	5'UTR;Body		OpenSea	-0.00290111	0.00376558	0.441045	0.735172	Naumova et al, 2019
cg22498143	chr19	40993991	SPTBN4	Body	chr19:40995880-40996119	N_Shore	-0.000814254	0.00105707	0.441127	0.735193	Naumova et al, 2019
cg13840922	chr7	98258974	NPTX2	3'UTR		OpenSea	0.00460333	0.00597848	0.441309	0.73525	Naumova et al, 2019
cg17739473	chr7	18543357	HDAC9;HDAC9;HDAC9;HDAC9;HDAC9;HDAC9;HDAC9	Body;Body;Body;Body;Body;Body;Body		OpenSea	0.0045156	0.00586873	0.441636	0.735407	Naumova et al, 2019
cg03735012	chr19	55964092			chr19:55962482-55964247	Island	-0.000602834	0.000783668	0.441747	0.73545	Naumova et al, 2019
cg14480095	chr6	25732956			chr6:25732692-25732957	Island	0.00372388	0.00484439	0.442072	0.735525	Naumova et al, 2019
cg03023837	chr9	139553213	EGFL7	TSS200	chr9:139552947-139553269	Island	-0.00282787	0.00368209	0.442483	0.735628	Naumova et al, 2019
cg00462971	chr3	194784405			chr3:194785977-194786549	N_Shore	-0.0061893	0.00806301	0.442715	0.735679	Naumova et al, 2019
cg01751917	chr8	37658571	GPR124	Body	chr8:37654048-37656100	S_Shelf	-0.00375503	0.00489207	0.44274	0.735694	Naumova et al, 2019
cg03444158	chr7	151247674				OpenSea	0.00381055	0.00496762	0.443036	0.735779	Naumova et al, 2019
cg13990672	chr11	64546469	SF1;SF1;SF1;SF1	TSS1500;TSS1500;TSS1500;TSS1500	chr11:64545666-64546684	Island	-0.00104075	0.00135718	0.443172	0.7358	Naumova et al, 2019
cg25695726	chr6	117780425				OpenSea	0.0095902	0.0125246	0.44385	0.736013	Naumova et al, 2019
cg06478995	chr6	117003718	KPNA5	Body	chr6:117002067-117002797	S_Shore	0.00364914	0.00476726	0.443999	0.736052	Naumova et al, 2019
cg13440882	chr22	39471706	APOBEC3G	TSS1500		OpenSea	0.00311746	0.00407294	0.444028	0.736066	Naumova et al, 2019
cg19343611	chr22	28010528			chr22:28010273-28010599	Island	0.00527272	0.00689393	0.44437	0.736144	Naumova et al, 2019
cg14560110	chr17	20799470	CCDC144NL	TSS200	chr17:20798957-20800112	Island	0.00936076	0.0122391	0.444375	0.736144	Naumova et al, 2019
cg11308893	chr16	27350076	IL4R;IL4R;IL4R;IL4R	5'UTR;5'UTR;5'UTR;5'UTR		OpenSea	0.00259227	0.00338936	0.444375	0.736144	Soto-Ramirez et al, 2013
cg08732431	chr16	89661587	CPNE7;CPNE7	Body;Body	chr16:89661799-89662043	N_Shore	0.00350007	0.0045811	0.444853	0.736325	Naumova et al, 2019
cg10855395	chr12	125413124			chr12:125412891-125413165	Island	-0.0040364	0.00528801	0.445278	0.736441	Naumova et al, 2019
cg05979241	chr12	77720159			chr12:77718453-77719440	S_Shore	-0.00165341	0.00216673	0.445411	0.736485	Naumova et al, 2019
cg27412018	chr14	74868852				OpenSea	0.00569051	0.00745828	0.445476	0.736513	Naumova et al, 2019
cg23656083	chr6	88757371	SPACA1	TSS200	chr6:88757292-88757879	Island	-0.00532385	0.00698045	0.445654	0.736575	Naumova et al, 2019
cg00059024	chr15	90233617	WDR93;PEX11A	TSS1500;Body	chr15:90233530-90234083	Island	-0.000758423	0.000994512	0.445697	0.736582	Naumova et al, 2019
cg22651812	chr8	32095135	NRG1	Body		OpenSea	-0.00169297	0.00222067	0.445839	0.736602	Naumova et al, 2019
cg09251068	chr7	117421001	CTTNBP2	Body		OpenSea	-0.00127634	0.00167481	0.446011	0.736645	Naumova et al, 2019
cg10729426	chr19	58038585	ZNF549	TSS200	chr19:58038572-58039208	Island	0.00243295	0.00319353	0.446156	0.736687	Naumova et al, 2019
cg06036775	chr14	64018161				OpenSea	0.00718791	0.0094389	0.446347	0.736725	Naumova et al, 2019
cg16956686	chr7	4304779	SDK1;SDK1	Body;Body	chr7:4303079-4305062	Island	-0.00691792	0.00909298	0.446778	0.736841	Naumova et al, 2019
cg21898884	chr6	22568278	HDGFL1	TSS1500	chr6:22569584-22570705	N_Shore	0.00170642	0.00224358	0.446908	0.736863	Naumova et al, 2019
cg23710389	chr4	129112451	LARP1B	Body		OpenSea	-0.0028329	0.0037264	0.447121	0.736898	Naumova et al, 2019
cg08291335	chr9	35080808	FANCG	TSS1500	chr9:35079628-35080213	S_Shore	-0.00736064	0.0096824	0.44713	0.736898	Naumova et al, 2019
cg26548492	chr5	135170171	LOC153328	TSS200	chr5:135170271-135171156	N_Shore	-0.000258265	0.000339732	0.447133	0.736898	Naumova et al, 2019
cg06429705	chr5	72142736	TNPO1;TNPO1	TSS1500;Body	chr5:72143909-72144822	N_Shore	-0.00409557	0.00538839	0.447211	0.736914	Naumova et al, 2019
cg12835012	chr4	183795785				OpenSea	0.0026842	0.00353182	0.447252	0.736939	Naumova et al, 2019
cg06395414	chr6	137144340	PEX7	Body	chr6:137143635-137144445	Island	0.0028724	0.00378614	0.448055	0.737179	Naumova et al, 2019
cg22728830	chr11	58667964				OpenSea	-0.00730189	0.00963706	0.448638	0.737331	Naumova et al, 2019
cg23182263	chr5	101757241	SLCO6A1;SLCO6A1;SLCO6A1;SLCO6A1	Body;Body;Body;Body		OpenSea	0.00239706	0.00316395	0.448681	0.737331	Naumova et al, 2019
cg08101303	chr7	96652222	DLX5	Body	chr7:96651963-96652246	Island	-0.00283631	0.00374489	0.448821	0.737341	Naumova et al, 2019
cg10608256	chr5	176046281			chr5:176046143-176047641	Island	-0.000744351	0.000982877	0.448859	0.737343	Naumova et al, 2019
cg03999743	chr10	112064773	SMNDC1	TSS200	chr10:112064137-112064859	Island	0.000174226	0.000230165	0.449075	0.737374	Naumova et al, 2019
[truncated: 1,862 more rows]

[truncated: 2 more sheets: S18., S19.]
